# Supplementary material for: Spatial distribution characteristics and influencing factors of milk tea stores in Wuhan based on sDNA and OPGD models
Source: PLoS One. 2025 Mar 11;20(3):e0319075. doi: 10.1371/journal.pone.0319075 (PMC11896038; doi:10.1371/journal.pone.0319075)
Supplement: S1 Data — (XLS) [file pone.0319075.s001.xls]

## Sheet: poinaicha
FID	WGS84_LNG	WGS84_LAT	NAME
0	114.4	30.5509	柠檬王子(东湖磨山店)
1	114.408	30.5558	茶以知人·鹤涧半白(东湖楚市礼巷店)
2	114.4	30.5477	幂吻茶(东湖隧道店)
3	114.4	30.5512	新三舍茶研社
4	114.407	30.5568	龙山斋
5	114.433	30.4978	柠檬王子文华学院店
6	114.44	30.5023	书亦烧仙草(武汉东湖万科嘉园店)
7	114.431	30.507	吾饮良品(森林公园店)
8	114.441	30.5013	柠檬王后(万科生活广场店)
9	114.448	30.5031	加杯茶饮(荷叶山店)
10	114.385	30.634	古茗(武汉青山印象城店)
11	114.371	30.6289	古茗(青山武商众圆广场)
12	114.369	30.6278	茶百道(众圆广场店)
13	114.378	30.63	CoCo都可(红坊里店)
14	114.371	30.6281	CoCo都可(武商奥莱二店)
15	114.372	30.6295	Dairy Queen冰雪皇后(武汉武商众圆广场店)
16	114.386	30.6331	蜜雪冰城(武汉青山印象城店)
17	114.371	30.6294	青山区
18	114.384	30.633	市井婆凉拌牛乳(印象城店)
19	114.373	30.6289	7分甜(武汉武商城市奥莱店)
20	114.372	30.6289	米芝莲(武商众圆店)
21	114.363	30.6285	伍枝
22	114.372	30.6273	吾饮良品(武商城市奥莱店)
23	114.371	30.629	芒果萌(武商城市奥莱店)
24	114.378	30.6306	COOL椰·泰式奶茶·老挝冰饮品(红坊里店)
25	114.372	30.6294	1点点(武商奥莱店)
26	114.363	30.6274	24时长便利店
27	114.369	30.6273	一只果汁牛(建设二路店)
28	114.372	30.6293	市井婆豆沙牛乳(武商城市奥莱店)
29	114.372	30.6299	CoCo(武商奥莱店)
30	114.367	30.6934	茶居奶屋饮品店
31	114.372	30.6906	地底铁港式靓饮
32	114.336	30.4634	绣之茶酸奶鲜果奶茶(梦想岛店)
33	114.319	30.4771	茶百道(马湖商业街店)
34	114.328	30.4823	书亦烧仙草(广宏汇店)
35	114.318	30.4765	沪上外婆(马湖商业街店)
36	114.319	30.4764	书亦烧仙草(武汉城市学院店)
37	114.32	30.476	益禾堂(马湖店)
38	114.319	30.4776	吾饮良品(马湖商业街店)
39	114.32	30.4764	蜜雪冰城可口冰淇淋(马湖店)
40	114.328	30.4822	茶百道(广宏汇店)
41	114.326	30.4824	CoCo都可(广宏汇店)
42	114.319	30.4773	古茗(武汉马湖商业街店)
43	114.319	30.477	乐兮Doris-tea
44	114.334	30.4857	洛神茶
45	114.317	30.4801	芋茶坊
46	114.319	30.4753	冰来日
47	114.319	30.4763	春莱
48	114.306	30.4871	书亦烧仙草(湖工大楚风苑店)
49	114.307	30.4797	唐蔗拉茶(湖工店)
50	114.306	30.4871	古茗(湖北工业大学店)
51	114.304	30.4776	蜜雪冰城(武南路店)
52	114.3	30.4828	益禾堂(湖北工业大学西区食堂店)
53	114.304	30.4777	吾饮良品(湖工大店)
54	114.314	30.4771	贡茶(马湖店)
55	114.314	30.473	壹禾沼泽茶饮基地
56	114.302	30.4839	零萌茶
57	114.303	30.4728	蜜雪太后
58	114.303	30.4848	小熙烧仙草
59	114.302	30.4846	澜泊湾
60	114.3	30.4825	书亦烧仙草(武汉湖北工业大学西区生活广场店)
61	114.302	30.4859	益禾堂(湖工大店)
62	114.316	30.4729	创客星南站
63	114.315	30.4715	茶房姑娘(创意天地店)
64	114.302	30.4855	小熙烧仙草(湖北工业大学店)
65	114.272	30.4822	沪上阿姨(白沙未来城店)
66	114.272	30.4825	书亦烧仙草(白沙未来城店)
67	114.287	30.4708	书亦烧仙草(洪山一奥荟启城店)
68	114.287	30.4719	一品冰糖(东原启城店)
69	114.278	30.4827	甘霖露·水果茶(工学院校内店)
70	114.259	30.4797	茶百道(白沙五路店)
71	114.259	30.4814	琥珀堂
72	114.255	30.4861	吾饮良品(万科金色城市店)
73	114.261	30.4845	古法黑糖
74	114.267	30.4819	milku奶茶吧
75	114.196	30.5314	台盖(武汉四新万达店)
76	114.195	30.533	古茗(汉阳万达店)
77	114.195	30.533	奈雪的茶(武汉四新万达广场PRO店)
78	114.2	30.5341	吾饮良品(纽宾凯店)
79	114.194	30.5337	蜜雪冰城(悦活里店)
80	114.195	30.5331	茶百道(四新万达店)
81	114.195	30.5328	沪上阿姨(汉阳万达店)
82	114.195	30.5327	SEVENBUS(武汉汉阳万达广场店)
83	114.196	30.5321	柠季·手打柠檬茶(汉阳万达店)
84	114.195	30.5326	ARTEASG(万达广场武汉汉阳店)
85	114.195	30.5342	米芝莲
86	114.193	30.5345	椰咖(武汉汉阳万达广场店)
87	114.21	30.511	青岛精酿鲜啤吧
88	114.225	30.5105	书亦烧仙草(国博新城店)
89	114.245	30.5334	吾饮良品(新城丽景店)
90	114.228	30.5296	吾饮良品
91	114.207	30.5154	书亦烧仙草(金地澜菲溪岸店)
92	114.211	30.5154	悸动烧仙草(武汉华发未来荟店)
93	114.212	30.5181	吾饮良品(绿地中央广场店)
94	114.206	30.5154	茶百道(金地澜菲溪岸店)
95	114.214	30.5291	港饮之港(凤举路店)
96	114.207	30.5175	GONGTEA(四新店)
97	114.211	30.5125	书亦烧仙草(四新兰亭时代店)
98	114.211	30.5323	再见
99	114.215	30.5258	犇犇牛鲜奶栈(汉阳星光国际店)
100	114.212	30.516	佳糖吧(华发未来荟店)
101	114.214	30.5231	Mrs·Tan奶茶(四新店)
102	114.218	30.5354	汉了个牛(招商公园店)
103	114.22	30.5586	圩冷批
104	114.202	30.5553	放心石烧仙草(龙阳店)
105	114.239	30.5558	奈雪的茶(武汉万科未来中心VFC PRO店)
106	114.239	30.5567	书亦烧仙草(万科未来中心店)
107	114.238	30.5562	台盖(武汉万科广场店)
108	114.238	30.5571	鲜芋仙(万科未来中心VFC店)
109	114.239	30.5564	茶百道(武汉万科未来中心店)
110	114.247	30.5539	吾饮良品(汉阳火车站店)
111	114.238	30.5563	日和山茶(万科未来中心店)
112	114.238	30.5564	喜茶(武汉万科未来中心店)
113	114.247	30.547	百次百次千百次阿(龙江庭苑A区店)
114	114.238	30.556	波比艾斯(万科店)
115	114.239	30.5578	CoCo都可(万科未来中心VFC店)
116	114.225	30.5541	夏日酷饮
117	114.239	30.5566	惠人芳
118	114.247	30.5538	新式茶饮
119	114.239	30.5564	HEALTH PLANET
120	114.225	30.5544	水果店果汁
121	114.245	30.573	茶百道(越秀星汇维港店)
122	114.245	30.571	奈雪的茶(武汉越秀星汇维港购物中心PRO店)
123	114.232	30.5796	书亦烧仙草(汉西优米生活汇店)
124	114.245	30.571	书亦烧仙草(越秀星汇维港店)
125	114.246	30.5753	书亦烧仙草(硚口南大天地店)
126	114.241	30.5768	蜜雪冰城(解放大道店)
127	114.245	30.5717	茶示(星汇维港购物中心B馆越秀星汇维港店)
128	114.24	30.577	八+八年の夏季(丽珠店)
129	114.247	30.5813	吾饮良品(宝丰路店)
130	114.239	30.5785	吾饮良品(仁寿路店)
131	114.238	30.5762	悦品溢香奶茶店
132	114.247	30.5798	Up Tea茶尖尖(天骄国际大厦店)
133	114.23	30.5686	私茶艺道(新鲜果茶)
134	114.245	30.5718	麦龙(星汇维港购物中心)
135	114.239	30.5776	茶小米·奶茶简餐(硚口店)
136	114.239	30.5651	禅艺茶吧
137	114.245	30.5718	NAYUKI PRO
138	114.198	30.5646	1点点(王家湾店)
139	114.201	30.5607	市井婆豆沙猪肉(武汉摩尔城店)
140	114.18	30.5817	冰果小镇
141	114.278	30.4909	沪上外婆(武昌工学院店)
142	114.278	30.4893	古茗(武昌工学院店)
143	114.291	30.5058	古茗(季佳荟烽火店)
144	114.276	30.4895	书亦烧仙草(武昌工学院校外店)
145	114.276	30.491	1点点(武昌工学院店)
146	114.276	30.4912	茶百道(武昌工学院店)
147	114.284	30.499	蜜雪冰城(保利上城)
148	114.278	30.49	益禾堂(武昌工学院店)
149	114.278	30.49	蜜雪冰城(工学院店)
150	114.293	30.5062	寻茶说
151	114.286	30.51	创港丰工商业有限公司
152	114.278	30.4891	可客茶饮
153	114.292	30.5173	蜜雪冰城(财税学院店)
154	114.291	30.5162	书亦烧仙草(江民路店)
155	114.292	30.5171	港饮之港(江民路店)
156	114.291	30.5178	古北沁
157	114.255	30.5329	书亦烧仙草(鹦鹉大道桥机路店)
158	114.256	30.5233	吾饮良品(复地海上海店)
159	114.256	30.5318	吾饮良品(桥机嘉园店)
160	114.302	30.5668	Pot&Pod 匠煮茶(武汉武昌滨江店)
161	114.305	30.5668	书亦烧仙草(积玉桥万达公馆店)
162	114.306	30.5667	CoCo都可(积玉桥店)
163	114.317	30.5784	吾饮良品(福星惠誉店)
164	114.314	30.5761	蜜雪冰城(水岸国际)
165	114.317	30.5781	珰糖茶饮(水岸国际商业街店)
166	114.311	30.5608	科莫PARFAIT(D公馆店)
167	114.3	30.5655	鱼泰芒(锦坤公寓楼店)
168	114.316	30.5848	奈雪的茶(武汉绿地缤纷城PRO店)
169	114.3	30.5986	茶本茶(2049店)
170	114.296	30.5874	MM糖水屋
171	114.294	30.5898	小茶原台湾茶空间(黎黄陂路店)
172	114.297	30.5951	书亦烧仙草(第十六中店)
173	114.296	30.5958	吾饮良品(一元路店)
174	114.298	30.5938	椰椰椰椰椰(洞庭街店)
175	114.301	30.5985	GUGU(三阳江滩店)
176	114.311	30.5813	左氏茉莉TEA
177	114.323	30.6431	吾饮良品(百步亭店)
178	114.323	30.6439	茶以知人·亭云祥鹤(百步亭花园里店)
179	114.32	30.6472	优品奶酷(现代城店)
180	114.32	30.6576	蜜雪冰城(季佳·荟华林广场店)
181	114.329	30.6577	吾饮良品·水梅花草(新荣轻轨店)
182	114.328	30.6578	书亦烧仙草(新荣轻轨站店)
183	114.318	30.6577	吾饮良品(华林广场店)
184	114.327	30.6665	吾饮良品(汉口2035一楼店)
185	114.328	30.6664	古茗(红桥城店)
186	114.326	30.6646	蜜雪冰城(新荣红桥城店)
187	114.318	30.659	大圣深受感动(季佳·荟华林广场店)
188	114.33	30.6574	各式奶茶
189	114.337	30.6632	小叶冰货
190	114.3	30.6541	双美凉拌牛乳(后湖城市广场店)
191	114.303	30.6544	古茗(江岸汉囗城市广场店)
192	114.301	30.6543	1点点(汉广店)
193	114.31	30.6552	书亦烧仙草(武汉百步亭万家汇店)
194	114.303	30.6546	茶百道(汉口城市广场店)
195	114.302	30.6549	米芝莲(汉口城市广场店)
196	114.31	30.6555	1点点(百步亭店)
197	114.3	30.6541	江岸区
198	114.301	30.6548	挞柠柠檬茶(汉口城市广场店)
199	114.3	30.654	吾饮良品(后湖城市广场外街直营店)
200	114.302	30.655	吾饮良品(汉口城市广场店)
201	114.3	30.6539	芈承坊·奶茶(汉广店)
202	114.299	30.6546	CoCo都可(汉口城市广场店)
203	114.3	30.6535	CoCo都可(汉口城市广场一店)
204	114.301	30.6542	美座奶茶店
205	114.309	30.653	云茶新式低卡饮品
206	114.299	30.6531	D·W·A水吧(汉口城市广场购物中心店)
207	114.27	30.6377	蜜雪冰城(陌陌屋)
208	114.278	30.634	茶百道
209	114.279	30.6338	米芝莲(金桥永旺店)
210	114.27	30.6389	吾饮良品(武汉陌陌屋店)
211	114.278	30.634	CoCo都可(永旺梦乐城金桥店)
212	114.279	30.6342	爸爸泡的茶(金桥永旺)
213	114.292	30.6429	伊站go爽
214	114.293	30.6441	I DO..爱度鲜茶(东方花都F区店)
215	114.279	30.6333	擂檬(武汉金桥永旺梦乐城店)
216	114.271	30.638	优吾优(后湖陌陌屋店)
217	114.271	30.6373	优品奶酷(陌陌坊店)
218	114.274	30.6438	实玖餐饮管理有限公司
219	114.293	30.6449	爱度鲜茶(兴业路店)
220	114.277	30.6519	沪上阿姨鲜果茶(武汉越秀星汇君泊店)
221	114.288	30.6589	吾饮良品(绿地汉口中心店)
222	114.276	30.6517	书亦烧仙草(越秀星汇君泊店)
223	114.286	30.6574	怒鸟的茶铺(绿地汉口中心店)
224	114.276	30.6516	冷记卤品(越秀店)
225	114.277	30.6526	港角米啊莲(越秀店)
226	114.288	30.6592	TEAMACC茶玛(绿地汉口中心店)
227	114.276	30.6522	1点点(越秀星汇君泊店)
228	114.286	30.6545	黑蔓精酿小旅馆
229	114.165	30.5881	果然佑饮
230	114.196	30.6056	猫茶
231	114.162	30.6193	伏小桃(原伏见桃山武汉荟聚中心店)
232	114.162	30.6198	喜茶(武汉荟聚中心店)
233	114.161	30.6201	书亦烧仙草(荟聚中心店)
234	114.161	30.6202	茶百道(宜家荟聚中心店)
235	114.162	30.6202	五条人糖水铺(武汉荟聚店)
236	114.163	30.6204	1点点(荟聚中心店)
237	114.162	30.6197	TEAMACC茶玛(荟聚店)
238	114.162	30.6194	双美豆沙牛乳(荟聚店)
239	114.161	30.6198	奈雪的茶(宜家荟聚)
240	114.161	30.6199	米芝莲(宜家店)
241	114.16	30.6183	沪上外婆鲜果茶(武汉荟聚店)
242	114.163	30.6211	吾饮良品(宜家荟聚店)
243	114.161	30.6204	米芝莲(宜家荟聚店)
244	114.162	30.62	天使之橙(武汉荟聚店)
245	114.243	30.6017	书亦烧仙草(江汉泛海国际店)
246	114.241	30.6006	1点点(泛海国际地铁店)
247	114.231	30.6052	0258MT鲜奶茶&鲜果茶仿造所(泛海生活广场店)
248	114.234	30.5858	拾茶一柯
249	114.246	30.6312	壹杯
250	114.241	30.6288	古茗(长港路店)
251	114.242	30.6301	1点点(长港路地铁店)
252	114.244	30.6303	书亦烧仙草(金色雅园店)
253	114.234	30.628	吾饮良品(常青路店)
254	114.241	30.6287	茶百道(长港路店)
255	114.243	30.6287	CoCo都可(长港店)
256	114.244	30.635	贡茶(新湾路店)
257	114.24	30.6352	蜜雪冰城(盛世江城店)
258	114.235	30.6291	书亦烧仙草(常青中百仓储店)
259	114.241	30.6342	夏冰冬果
260	114.24	30.6341	港饮之港(盛世江城店)
261	114.241	30.6352	每日一饮
262	114.246	30.6324	猫小森茶饮
263	114.243	30.6347	Copoti(盛世江城店)
264	114.44	30.4792	蜜雪冰城(佳源花都店)
265	114.439	30.4849	益禾堂(二师店)
266	114.44	30.4873	大拇指饮品(二师店)
267	114.44	30.4871	蜜雪冰城(二师北门店)
268	114.438	30.4817	萌茶饮品店
269	114.441	30.4781	小甜季茶饮·牛乳冰淇淋(佳源花都一店)
270	114.41	30.4758	书亦烧仙草(万科城花璟苑店)
271	114.411	30.4766	吾饮良品(中建康城店)
272	114.417	30.4759	芒果萌(现代光谷世贸中心店)
273	114.409	30.4764	蜜雪冰城(万科城花璟苑店)
274	114.412	30.4844	益禾堂
275	114.41	30.4837	鹿岛巷THE ALLEY
276	114.415	30.4748	18C茶饮
277	114.345	30.4777	茗益滋(华农店)
278	114.344	30.4777	古茗(洪山华中农业大学)
279	114.345	30.4769	港饮之港(华中农业大学店)
280	114.344	30.4779	茶百道(华农店)
281	114.345	30.478	米小伊的茶(华农店)
282	114.344	30.4774	1点点(华农店)
283	114.345	30.4783	水果萌
284	114.344	30.477	益禾堂(华农店)
285	114.345	30.4768	蜜雪冰城(华中农业大学店)
286	114.344	30.4761	金漆鲸(华中农业大学梧桐路步行街店)
287	114.344	30.477	蜜雪冰城(华农步行街店)
288	114.356	30.4774	星概念茶饮(华农店)
289	114.358	30.5098	茶本茶(雄楚大街店)
290	114.365	30.5318	元气满满茶饮
291	114.368	30.52	1点点(武汉体育学院店)
292	114.369	30.5225	私品茶道(体育学院店)
293	114.366	30.5145	椰奶清补凉
294	114.369	30.5128	书亦烧仙草(交通学院店)
295	114.364	30.5156	益禾堂(武汉虎泉购物广场店)
296	114.363	30.5149	蜜雪冰城(武汉虎泉店)
297	114.369	30.5224	蜜雪冰城(体育学院店)
298	114.366	30.5337	二十四味茶
299	114.365	30.5165	CoCo都可(虎泉广场二店)
300	114.364	30.5126	徐大川剁椒虱目鱼饭虎泉店
301	114.367	30.533	珞珈猫咖
302	114.364	30.5162	皇茶(虎泉店)
303	114.364	30.5161	双皮奶
304	114.373	30.5227	茶玛道水吧
305	114.427	30.5166	书亦烧仙草(武汉华科东校区韵苑食堂店)
306	114.409	30.5189	研茶派(华科集贸店)
307	114.409	30.5322	心想巷台式厚果汁
308	114.418	30.5179	皇茶
309	114.409	30.5341	蜜雪冰城
310	114.394	30.5152	书亦烧仙草(武汉鲁磨路店)
311	114.402	30.5168	柠檬王子(华科西区店)
312	114.401	30.5166	茶玛(华科枫林湾店)
313	114.394	30.5129	1点点(鲁磨路店)
314	114.402	30.5163	TOMORROW
315	114.401	30.5168	蜜雪冰城(华科西区店)
316	114.391	30.5247	益禾堂(荟萃路)
317	114.399	30.5152	原沏茗作·鲜饮茶番
318	114.394	30.5203	宾果餐厅
319	114.4	30.5152	整天饮铺
320	114.353	30.5444	南国北岛武大店
321	114.341	30.5559	奈雪的茶(武汉楚河汉街店)
322	114.361	30.5439	书亦烧仙草(武汉大学工学部店)
323	114.34	30.5565	CoCo都可(汉街国际店)
324	114.358	30.5358	嘻饮力(武汉大学店)
325	114.341	30.5559	GODIVA(武汉中央文化旅游区楚河汉街店)
326	114.353	30.5442	茶以知人(文鹤倾樱店)
327	114.341	30.5531	吾饮良品(水果湖店)
328	114.342	30.5504	贡茶(中共湖北省委员会店)
329	114.353	30.5441	武汉大学-逸果主题饮品
330	114.343	30.5496	黄冈红贡茶
331	114.343	30.5535	茶颜悦色(汉秀剧场店)
332	114.343	30.5467	大拇指饮品小吃(东三路店)
333	114.352	30.5423	港饮之港
334	114.363	30.5451	书亦烧仙草(武大湖滨店)
335	114.368	30.5765	吾饮良品(梨园漫美食街店)
336	114.371	30.5766	1点点(东湖海洋乐园店)
337	114.371	30.5761	吾饮良品(东湖梨园店)
338	114.372	30.5754	VAVAVOO COFFEE
339	114.362	30.5812	爱上茶小白
340	114.344	30.5652	书亦烧仙草(家盛时代店)
341	114.345	30.5652	茶百道(青鱼嘴家盛店)
342	114.357	30.5782	吾饮良品·水果茶(岳家嘴匠心汇店)
343	114.343	30.5784	茶以知人·青鹤扬帆(桃源国际店)
344	114.357	30.5809	港饮之港(岳家嘴匠心汇店)
345	114.345	30.566	港饮之港
346	114.358	30.5789	诗与茶.精品饮料店(岳家嘴店)
347	114.361	30.577	吾饮良品(东湖中学店)
348	114.352	30.5674	书亦烧仙草
349	114.38	30.5914	CoCo都可(东方里店)
350	114.368	30.5857	书亦烧仙草(东湖景园店)
351	114.369	30.5851	双美凉拌牛乳(东湖景园店)
352	114.368	30.5817	快乐杯冷热饮(纺大店)
353	114.371	30.5846	蜜雪冰城(东湖景园店)
354	114.376	30.5961	拾觉PUREFU细做轻饮
355	114.375	30.5966	哈茶乐(东湖店)
356	114.359	30.6255	书亦烧仙草(青山大华滨江天地店)
357	114.355	30.6195	茶百道(奥山店)
358	114.357	30.6185	奈雪的茶(武汉奥山世纪城店)
359	114.356	30.6188	蜜雪冰城(奥山世纪城店)
360	114.357	30.6191	宫野GOYEAHTEA(奥山世纪城店)
361	114.358	30.6256	蜜雪冰城(旅大街店)
362	114.356	30.6188	鲜奶吧(奥山世纪广场)
363	114.36	30.6215	What-03 drink
364	114.359	30.6248	花之语
365	114.357	30.6186	挞柠柠檬茶(奥山世纪广场店)
366	114.356	30.6189	CoCo都可(奥山世纪城店)
367	114.34	30.6094	茶以知人·一琴一鹤(丰盛汇孔子街店)
368	114.389	30.5968	茶玛(欢乐谷店)
369	114.39	30.597	吾饮良品(仁和路店)
370	114.389	30.5932	冰雪驿站
371	114.423	30.5908	古茗(落雁路店)
372	114.424	30.5913	七末茶
373	114.425	30.5907	蜜雪冰城(城市学院店)
374	114.424	30.5911	尚饮港(先锋市场店)
375	114.421	30.5876	茶百道(武汉城市学院店)
376	114.424	30.5912	书亦烧仙草(武科大城市学院店)
377	114.425	30.5899	豆玉牛饮
378	114.419	30.5897	缤果(后街店)
379	114.421	30.5851	茶本茶(外事职业学院店)
380	114.419	30.6099	1点点(武汉高铁店)
381	114.419	30.6096	书亦烧仙草(武汉火车站店)
382	114.395	30.6165	书亦烧仙草(东方雅园店)
383	114.39	30.6246	一芳水蒲桃(恩施街店)
384	114.391	30.6233	七杯茶(恩施街店)
385	114.389	30.6237	书亦烧仙草(青山恩施路店)
386	114.387	30.6234	王后鲜奶吧(青山旗舰总店)
387	114.407	30.6154	吾饮良品北洋桥店
388	114.39	30.6214	蜜宠呆茶
389	114.398	30.6226	蒙牛酸奶课税(工业四路店)
390	114.391	30.6258	茶趣(黄州街店)
391	114.395	30.6389	蜜雪冰城青山红钢城店
392	114.385	30.6342	茶以知人·青云鹤舞(印象城店)
393	114.399	30.6412	书亦烧仙草(青山沿港路店)
394	114.386	30.6347	都可(武汉青山印象城店)
395	114.393	30.6408	吾饮良品(青扬十街店)
396	114.386	30.6353	吾饮良品印象城外街店
397	114.399	30.6419	茶百道(青山商场店)
398	114.395	30.6388	书亦烧仙草(工业三路店)
399	114.386	30.6345	吾饮良品·水梅花草(印象城店)
400	114.397	30.6394	蜜雪冰城(沿港路店)
401	114.395	30.6346	青杉树下的奶茶店
402	114.387	30.6343	乌煎道黑龙茶(建吾公馆店)
403	114.399	30.6485	靑肆港饮
404	114.399	30.64	巧克力新茶饮
405	114.221	30.5657	柠檬王后创新椰奶茶(铁桥广场店)
406	114.22	30.566	吾饮良品(铁桥广场店)
407	114.22	30.5598	蜜雪冰城(麒麟路店)
408	114.203	30.5746	吾饮良品·水果茶(翡翠滨江店)
409	114.202	30.5752	K&K可可書蜜烧仙草(滨江万科里店)
410	114.204	30.5715	巴士奶茶
411	114.192	30.5384	茶百道(汉阳欧亚达店)
412	114.192	30.5388	书亦烧仙草(欧亚达国际广场店)
413	114.191	30.5386	书亦烧仙草(汉阳大道摩尔城店)
414	114.2	30.5353	蜜雪冰城(汉阳纽缤凯店)
415	114.2	30.5355	1点点(汉阳麦德龙店)
416	114.198	30.5522	白弄堂White Alley(人信汇店)
417	114.2	30.556	奈雪的茶(武汉人信汇PRO店)
418	114.199	30.5544	茶百道(武汉人信汇店)
419	114.201	30.5551	吾饮良品(人信汇店)
420	114.2	30.5546	1点点(汉阳人信汇店)
421	114.199	30.5537	书亦烧仙草(人信汇店)
422	114.2	30.5543	港饮之港(人信汇店)
423	114.199	30.5528	CoCo都可(人信汇店)
424	114.2	30.5541	一品豆花(人信汇汉阳店)
425	114.2	30.556	吾饮良品(人信汇C馆)
426	114.199	30.5543	TEAMACC茶玛(人信汇店)
427	114.2	30.554	吾饮良品
428	114.201	30.5566	淳茶
429	114.201	30.5544	today方便店人信汇店
430	114.308	30.4901	吾饮良品(拉德芳斯店)
431	114.307	30.4901	现今糖奶(金地拉德芳丝商业街店)
432	114.307	30.4917	茶余(金地拉德芳丝商业街店)
433	114.308	30.4901	蜜雪冰城(拉德芳斯店)
434	114.308	30.5046	红橙水果木
435	114.309	30.5053	致茶(恒安路店)
436	114.315	30.5069	新时沏
437	114.308	30.5036	鲜果绵绵冰
438	114.316	30.5063	Tobest全球·奶油智选(风华天城店)
439	114.307	30.5036	宜羊滋羊乳生活馆
440	114.303	30.5001	今优烧仙草
441	114.319	30.4992	吾饮良品(保利中央广场店)
442	114.335	30.5107	淘淘有料
443	114.333	30.5094	蜜雪冰城(理工大东门店)
444	114.338	30.5077	遇缘茶饮
445	114.338	30.5091	小熊精酿
446	114.335	30.5099	拾觉奶茶
447	114.332	30.5112	WUTUP呜哩文创空间
448	114.32	30.5075	蜜雪冰城(南湖沃尔玛店)
449	114.321	30.5061	鲜芋仙(武汉维佳佰港城店)
450	114.32	30.5077	茶百道(南湖佰港城店)
451	114.32	30.5078	书亦烧仙草(南湖学府林居店)
452	114.321	30.5061	爷爷泡的茶(佰港城创始店)
453	114.319	30.5068	益禾堂
454	114.32	30.5061	古茗(南湖佰港城店)
455	114.32	30.5058	喜茶(武汉佰港城店)
456	114.321	30.5044	书亦烧仙草(维佳体验城店)
457	114.32	30.5057	乐茶·共享茶室(南湖佰港城店)
458	114.321	30.5056	奶香铺子(佰港城店)
459	114.32	30.506	书亦烧仙草(维佳佰港城店)
460	114.319	30.5074	古茗(南湖泛悦Mall店)
461	114.326	30.5018	不象茶
462	114.32	30.5057	一芳台湾水果茶(武汉佰港城店)
463	114.321	30.5063	茶玛(维佳·佰港城)
464	114.319	30.5062	茶以知人·鹤向南升(南湖沃尔玛店)
465	114.318	30.5068	1点点(南湖城市广场店)
466	114.32	30.5043	1点点(南湖佰港城店)
467	114.32	30.5067	CoCo都可(佰港店)
468	114.319	30.5036	高呼小主(南湖店)
469	114.32	30.5072	春莱老挝冰果汁泰式奶茶(南湖广场店)
470	114.319	30.5078	溪东山茗(南湖店)
471	114.321	30.5106	波波的茶
472	114.319	30.5069	台铺奶茶(南湖沃尔玛店)
473	114.319	30.506	月球情报局特饮站(泛悦Mall·南湖店)
474	114.323	30.5124	书亦烧仙草(武汉理工大学南湖校内店)
475	114.322	30.5147	兰吉卡冻冻水果茶
476	114.324	30.5124	研茶派(理工大店)
477	114.32	30.5126	茶来日
478	114.338	30.5159	益禾堂(理工鉴湖门店)
479	114.336	30.5223	煮茶世家(石牌岭店)
480	114.337	30.5272	港茶奶茶店
481	114.338	30.5316	有·意思奶茶(武商亚贸广场购物中心店)
482	114.33	30.5239	古茗(宝通寺路店)
483	114.337	30.5271	吾饮良品(石牌岭路店)
484	114.329	30.5239	沪上阿姨(百瑞景店)
485	114.337	30.5324	茶颜悦色
486	114.336	30.5299	蜜雪冰城(精典公寓店)
487	114.337	30.5317	TEAMACC茶玛(亚贸购物广场负一楼店)
488	114.33	30.5246	CoCo都可(武汉百瑞景店)
489	114.323	30.5325	港饮之港(梅苑店)
490	114.323	30.534	狸幸(中南SOHO店)
491	114.321	30.534	1点点(梅苑小区地铁店)
492	114.321	30.5325	柠季·手打柠檬茶(武汉梅苑小区店)
493	114.298	30.5215	快乐柠檬(武汉万隆广场店)
494	114.297	30.5224	书亦烧仙草(万隆广场店)
495	114.298	30.5224	吾饮良品(武泰闸店)
496	114.302	30.5133	青悠里
497	114.298	30.5216	夏沐之秋(万隆广场店)
498	114.299	30.5224	亭子序(万隆广场店)
499	114.309	30.5166	吾饮良品(瑞安街店)
500	114.309	30.5131	CoCo都可(南都店)
501	114.312	30.5191	夏日热饮
502	114.309	30.5297	蜜雪冰城(武昌火车站店)
503	114.313	30.5351	七末茶(万金国际广场店)
504	114.298	30.5262	嘉客奶茶甜粥蔗糖
505	114.296	30.5349	又兴茶业
506	114.296	30.5326	李记八宝冰饭(海达广场店)
507	114.297	30.5317	抹茶(紫湖村附20号小区南)
508	114.299	30.5372	古茗(武汉首义泛悦汇店)
509	114.303	30.5422	吾饮良品(武昌区武珞路阅马场车站店)
510	114.299	30.5373	茶百道(首义店)
511	114.299	30.5383	书亦烧仙草(武昌首义汇店)
512	114.299	30.5371	喜茶(武汉首义泛悦汇KA街店)
513	114.303	30.5444	茶以知人·鹤鸣九洲(黄鹤楼店)
514	114.298	30.5369	小兮烧仙草
515	114.299	30.5377	1点点(首义店)
516	114.305	30.5378	吾饮良品(首义路中百仓储店)
517	114.302	30.5419	懿品棠茶
518	114.295	30.5363	武汉市洪山区七碗茶坊
519	114.304	30.5361	咕咚咕咚奶茶店
520	114.312	30.5394	吾饮良品(千家街店)
521	114.309	30.5364	茶感觉
522	114.311	30.5542	茶颜悦色(友谊大道店)
523	114.31	30.5554	喜茶(武汉昙华林GO店)
524	114.311	30.5545	奈雪的茶(泛悦汇昙华林店)
525	114.306	30.5494	一淳的猫
526	114.306	30.5541	港饮之港(武汉十四中店)
527	114.307	30.5495	古茗(武汉中学店)
528	114.307	30.5504	茶百道(粮道街店)
529	114.311	30.5544	1点点(泛悦汇昙华林店)
530	114.307	30.5495	蜜雪冰城(武汉中学店)
531	114.311	30.549	Avec moi甜也(粮道街店)
532	114.308	30.5492	蔗般(粮道街店)
533	114.305	30.5524	益禾堂西医昙华林店
534	114.311	30.554	吾饮良品(泛悦汇昙华林店)
535	114.306	30.5496	益禾堂(武汉中学店)
536	114.309	30.5488	幻想雪(粮道街店)
537	114.309	30.5492	如果遇见饮品店(粮道街店)
538	114.309	30.5492	芊味优嘻(粮道街店)
539	114.306	30.5534	三弟弟奶茶
540	114.309	30.55	泰式蔬果沙冰
541	114.308	30.5535	佬旺
542	114.304	30.5549	市井婆豆沙牛乳(昙华林店)
543	114.301	30.5561	汴梁徐先生厚切炒醋(昙华林店)
544	114.293	30.551	书亦烧仙草(户部巷二店)
545	114.304	30.5501	考山泰饮(粮道街店)
546	114.3	30.5556	三拾一记港式糖水铺
547	114.305	30.5553	茶颜悦色(武汉昙华林店)
548	114.294	30.5502	书亦烧仙草(司门口解放路店)
549	114.304	30.5544	蜜雪冰城(昙华林店)
550	114.3	30.5498	书亦烧仙草(武汉文华中学店)
551	114.293	30.5499	柠季·手打柠檬茶(武昌户部巷店)
552	114.304	30.5549	秋田中古dream city(昙华林店)
553	114.305	30.55	千寻季
554	114.302	30.5551	nice.奶舐
555	114.299	30.5506	港饮之港(文华中学店)
556	114.301	30.5555	吾饮良品(昙华林小学店)
557	114.295	30.5496	1点点(户部巷店)
558	114.294	30.5504	CoCo都可(户部巷店)
559	114.295	30.5475	白茶清欢
560	114.3	30.5513	喜芝梨奶茶铺
561	114.304	30.5489	柠茶界
562	114.296	30.5536	牛哞哞(司门口店)
563	114.297	30.5511	豆逗现磨豆腐饮品
564	114.294	30.5506	嘻哈有饮(户部巷店)
565	114.299	30.5484	优味奶茶(三道街店)
566	114.303	30.5548	三哥水吧
567	114.293	30.5494	纯糖浆
568	114.332	30.547	茶百道(洪山广场店)
569	114.336	30.5569	艾炒奶酪(凯德1818广场店)
570	114.337	30.5585	柠季·手打柠檬茶(武汉汉街店)
571	114.335	30.5561	茶百道(凯德1818店)
572	114.331	30.548	古茗(武昌洪山广场站)
573	114.335	30.5541	奈雪的茶(武汉凯德1818店)
574	114.337	30.5588	书亦烧仙草(武昌汉街三街店)
575	114.336	30.5578	茶百道(汉街店)
576	114.334	30.5556	台盖(凯德1818店)
577	114.334	30.5566	书亦烧仙草(凯德1818店)
578	114.334	30.5551	伏小桃(凯德1818店)
579	114.335	30.5561	爸爸泡的茶(凯德1818店)
580	114.338	30.5574	小柠快跑·手打柠檬茶(楚河汉街店)
581	114.332	30.5506	懿品棠茶果汁店
582	114.339	30.5566	海峡姐妹·茶(楚河汉街店)
583	114.333	30.5522	吾饮良品长城汇店
584	114.339	30.5577	喜茶(武汉汉街第一街区店)
585	114.335	30.5556	1点点(凯德1818店)
586	114.335	30.5559	CoCo都可(凯德1818广场店)
587	114.336	30.5566	素婉泰式果汁奶茶
588	114.335	30.5558	Meet fresh鲜芋仙(凯德1818店)
589	114.335	30.5553	武汉市武昌区勇冠饮品店
590	114.333	30.5558	平和桃桃(凯德1818店)
591	114.335	30.5559	茶颜悦色
592	114.335	30.5552	7分甜(凯德1818店)
593	114.321	30.5526	曼松贡茶
594	114.331	30.5609	茶以知人(红楚武鹤店)
595	114.337	30.5595	古茗(武汉汉街一街区店)
596	114.331	30.5608	漢水楚茶(汉街店)
597	114.334	30.5596	COCO(汉街万达店)
598	114.333	30.5606	书亦烧仙草(武昌汉街中北路店)
599	114.331	30.5611	喜茶(汉街第三街区店)
600	114.332	30.5599	雅克雅思(汉街店)
601	114.335	30.5597	1点点(汉街一店)
602	114.331	30.5602	柠季·手打柠檬茶(武汉汉街三街区店)
603	114.329	30.5614	七胖的茶(万达尊店)
604	114.33	30.5624	和粤茶冰室(汉街店)
605	114.331	30.5609	书亦烧仙草(武汉中央文化旅游区楚河汉街店)
606	114.331	30.5601	得到一杯好茶
607	114.328	30.561	茶百道(烟霞路店)
608	114.334	30.5597	井甜(武汉SKP)
609	114.332	30.5816	正好茶(湖大店)
610	114.332	30.5812	湖北大学后街店蜜雪冰城
611	114.332	30.5812	花漾轻盈
612	114.322	30.5814	豆花奶奶(湖大店)
613	114.326	30.5766	古茗(武汉湖北大学店)
614	114.323	30.5813	天然呆NATURALV(湖北大学店)
615	114.318	30.5775	书亦烧仙草(漫时区店)
616	114.324	30.5813	书亦烧仙草(湖大地铁站店)
617	114.327	30.5744	珰糖茶饮(湖北大学店)
618	114.318	30.5776	茶颜悦色(武车路店)
619	114.326	30.5765	书亦烧仙草(湖北大学桃李园店)
620	114.321	30.5751	唐蔗拉茶
621	114.327	30.5781	乐研茶(湖北大学店)
622	114.326	30.5743	鲸饮屋(湖大店)
623	114.321	30.5742	书源茶语饮品三明治桌游
624	114.328	30.575	茶
625	114.249	30.5407	菓趣
626	114.25	30.5398	台盖(武汉江腾广场店)
627	114.25	30.5392	古茗(江腾广场店)
628	114.25	30.5387	书亦烧仙草(江腾广场店)
629	114.251	30.5398	和气桃桃(江腾广场店)
630	114.251	30.5395	沪上阿姨鲜果茶(武汉江腾广场店)
631	114.249	30.5398	茶以知人·鹤涧晨曦(江腾广场店)
632	114.252	30.5386	一茶娜
633	114.249	30.5398	吾饮良品(江腾广场1店)
634	114.251	30.5396	令之燕(江腾广场店)
635	114.268	30.5436	奶咔咔
636	114.264	30.5432	纯奶鲜奶吧腰老桥
637	114.267	30.547	港饮(拦江路店)
638	114.261	30.5524	吾饮良品(钟家村b出口店)
639	114.261	30.5523	吾饮良品(汉阳大道店)
640	114.262	30.5516	吾饮良品(钟家村地铁站店)
641	114.262	30.5513	1点点(钟家村店)
642	114.26	30.5523	1点点(钟家村家乐福店)
643	114.262	30.5519	蜜雪冰城(钟家村汉商银座店)
644	114.262	30.5542	吾饮良品·水梅花草(钟家村地铁站店)
645	114.266	30.548	创冰行动
646	114.259	30.5515	蜜雪冰城(钟家村店)
647	114.257	30.5529	古茗钟山村店
648	114.259	30.5529	茶百道(钟家村店)
649	114.255	30.5485	蜜雪冰城归元寺店
650	114.258	30.5523	书亦烧仙草钟家村店
651	114.293	30.545	蜜雪冰城肇始路店
652	114.288	30.5387	汉禾桥新中式茶饮
653	114.293	30.5457	古茗(大成路店)
654	114.293	30.5457	书亦烧仙草(武汉大成路店)
655	114.292	30.5466	茶百道(大成路店)
656	114.292	30.5405	书亦烧仙草(武音店)
657	114.293	30.5419	吾饮良品(音乐学院店)
658	114.289	30.5416	快立爽(武汉音乐学院店)
659	114.288	30.5401	吾饮良品(花堤店)
660	114.292	30.5423	蜜雪冰城(武音店)
661	114.293	30.5414	1点点(武音店)
662	114.287	30.5391	水元素奶茶(武音店)
663	114.292	30.5434	宝缘·亘茶(武汉音乐街店)
664	114.29	30.5442	云野の大杯茶
665	114.293	30.5431	牛奶家族(武汉音乐街店)
666	114.291	30.5524	朵森格藏式奶油坊
667	114.293	30.5509	刘嘉奇·杨枝甘露(户部巷店)
668	114.293	30.5516	书亦烧仙草(武昌户部巷一店)
669	114.292	30.5494	蜜雪冰城(户部巷都府堤店)
670	114.293	30.5508	paul frank tea大嘴猴茶
671	114.293	30.5511	都府堤1号
672	114.29	30.5521	吾饮良品(临江大道店)
673	114.292	30.5504	鲜榨香蕉汁
674	114.293	30.5506	满杯鲜
675	114.292	30.5493	一杯可以占卜的茶
676	114.293	30.5491	港饮之饮
677	114.279	30.5584	江茶小坊
678	114.261	30.5692	甜の茶(金叶大厦店)
679	114.253	30.58	书亦烧仙草(同济店)
680	114.258	30.5804	桂源铺(武汉K11店)
681	114.256	30.5786	甜树(崇仁路店)
682	114.259	30.5811	芒果萌(K11店)
683	114.256	30.5777	茶前悦下(崇仁路店)
684	114.257	30.5793	Superblue茶饮
685	114.249	30.5798	茶以知人·御鹤迎风(中御广场店)
686	114.258	30.5738	牛哞哞(集贤路店)
687	114.254	30.576	花姿蜂奶茶
688	114.256	30.5772	桥归桥奶茶店(崇仁路店)
689	114.257	30.5746	亘茶(Sylvia仟雯武胜西街店)
690	114.256	30.5776	熙玉贡茶
691	114.257	30.5926	奈雪的茶(武汉太和里PRO店)
692	114.256	30.5878	书亦烧仙草(汉口新界店)
693	114.255	30.5886	CoCo都可(航空店)
694	114.257	30.5867	宇记冰室
695	114.256	30.59	煲珠婆
696	114.255	30.5876	大灌茶
697	114.256	30.5916	吾饮良品水果茶(妙墩路店)
698	114.257	30.5828	GREEN WHEAT
699	114.261	30.5816	古茗(地质局店)
700	114.266	30.5819	茶颜悦色(武汉国际广场店)
701	114.266	30.583	喜茶(武汉国际广场店)
702	114.263	30.5848	蜜雪冰城(万松园路店)
703	114.268	30.5833	书亦烧仙草武展购物中心店
704	114.262	30.5821	快乐方程式(武广店)
705	114.265	30.5811	花一段时间Bigflower(国广总店)
706	114.263	30.5849	茶颜悦色(武汉K11店)
707	114.259	30.5825	喜茶(K11购物中心店)
708	114.265	30.5829	茶颜悦色(武商广场茶叶子欢喜殿店)
709	114.269	30.585	茶颜悦色
710	114.263	30.5818	沪上外婆鲜果茶(武广店)
711	114.258	30.582	MOSENIA(武汉K11购物艺术中心店)
712	114.271	30.592	吾饮良品(江汉北路店)
713	114.262	30.5863	市井婆凉拌牛乳(万松园店)
714	114.265	30.5818	椰不二(武商MALL·国广店)
715	114.265	30.5834	T9tea(国际广场店)
716	114.266	30.5824	好好食冰室(国际广场店)
717	114.261	30.5814	1点点(武广店)
718	114.263	30.5814	CoCo都可(国际广场店)
719	114.263	30.5888	漫卷茶风
720	114.266	30.5814	MASIRANG(武汉国际广场C座)
721	114.265	30.5831	厝内小眷村(武汉国际广场店)
722	114.263	30.5884	范店(西园购物中心店)
723	114.269	30.5918	武汉和韵东方茶俢書院(福星国际商会大厦店)
724	114.267	30.583	江汉区
725	114.261	30.5815	爷爷泡的茶(武汉K11店)
726	114.266	30.5827	HUrom JUICE(武汉国际广场AB座)
727	114.264	30.5864	泰竺·老挝冰果汁·泰式奶茶(万松园店)
728	114.269	30.5817	磨磨哈妮意式甜甜圈与茶(汉商武展购物中心店)
729	114.256	30.5939	对味奶茶
730	114.249	30.6036	茶示(泛海城市广场二期店)
731	114.274	30.5947	TINTIN CAKE BOUTIQUE(台北壹店)
732	114.275	30.6024	古茗武汉华润万象城店
733	114.274	30.6017	T9Tea(武汉万象城店)
734	114.276	30.6013	克茗冰室(万象城店)
735	114.275	30.6027	喜茶(武汉万象城店)
736	114.273	30.6014	乐乐茶(武汉万象城店)
737	114.275	30.6013	teastone
738	114.274	30.6015	namacoco
739	114.281	30.5996	氢贻口武汉万科形象店
740	114.282	30.5976	嘿糖(高雄路店)
741	114.28	30.5971	串疯水吧
742	114.282	30.6061	古茗(香港路店)
743	114.28	30.6062	茶百道(香港路店)
744	114.281	30.6158	茶百道(花桥店)
745	114.281	30.6098	书亦烧仙草(建设大道家乐福店)
746	114.279	30.6072	1点点(香港路店)
747	114.272	30.614	古茗(江汉三眼桥店)
748	114.282	30.6167	一芳水蒲桃(花桥店)
749	114.274	30.6046	憇茶
750	114.281	30.6078	五小茶童奶茶店
751	114.271	30.6137	懿品棠茶(三眼桥)店
752	114.278	30.6082	浪茶(香港路店)
753	114.281	30.615	蜜雪冰城
754	114.286	30.6058	尤其甘台湾茶(球场路店)
755	114.283	30.6143	原萃PRESH+轻卡饮品店
756	114.287	30.6061	冰冰凉
757	114.279	30.6245	亘茶轻颜低卡牛奶(竹叶山发展大道店)
758	114.276	30.6196	铭铭(江大路)
759	114.281	30.6203	吾饮良品(江大路店)
760	114.256	30.6082	奈雪的茶(武汉龙湖江宸天街店)
761	114.256	30.6091	茶颜悦色
762	114.256	30.6047	Coco 都可(中城荟店)
763	114.257	30.6053	奈雪的茶(武汉华发中城商都PRO店)
764	114.254	30.6151	CoCo都可(天街店)
765	114.256	30.6091	茶百道(江宸天街店)
766	114.255	30.6102	7分甜(武汉江宸天街店)
767	114.255	30.6092	波比艾斯(武汉江宸天街店)
768	114.249	30.6057	喜茶(武汉范湖万达广场GO店)
769	114.256	30.6096	苏阁鲜果茶(江宸天街店)
770	114.256	30.6091	SEVENBUS(江宸天街店)
771	114.255	30.6078	桂源铺(武汉江宸天街店)
772	114.256	30.6094	岁星铸茶所(江宸天街店)
773	114.255	30.6054	茶颜悦色(华发中城商都店)
774	114.256	30.6048	吾饮良品(范湖华发店)
775	114.25	30.6057	火星情报局特饮站(泛海广场店)
776	114.254	30.6108	擂檬(武汉江宸天街店)
777	114.266	30.6229	吾饮良品(唐家墩中百店)
778	114.249	30.616	奈雪的茶(武汉汉口欧亚达PRO店)
779	114.249	30.6176	1点点(汉口火车站店)
780	114.257	30.626	茶百道(新唐万科广场店)
781	114.256	30.6252	奈雪的茶(武汉新唐万科广场PRO店)
782	114.249	30.6176	茶百道(汉口火车站店)
783	114.257	30.6266	茶以知人·双鹤(新唐万科店)
784	114.249	30.6198	吾饮良品(欧亚达店)
785	114.256	30.6255	茶颜悦色(新唐万科店)
786	114.25	30.6213	书亦烧仙草(汉口火车站店)
787	114.324	30.5819	茶百道(武汉湖北大学店)
788	114.325	30.5815	古茗(武昌友谊大道店)
789	114.325	30.5819	蜜雪冰城(三角花园店)
790	114.326	30.5823	柠季·手打柠檬茶(湖北大学店)
791	114.327	30.5832	1点点(湖北大学店)
792	114.325	30.5826	吾饮良品(武昌区湖北大学三角花园店)
793	114.325	30.5816	CoCo都可(湖大店)
794	114.324	30.5806	柠友记手打柠檬茶(湖北大学店)
795	114.338	30.5912	喜茶(武汉销品茂店)
796	114.336	30.5911	我很芒(销品茂店)
797	114.338	30.5907	茶颜悦色(武汉销品茂一楼店)
798	114.337	30.5903	茶百道(销品茂店)
799	114.338	30.5934	茶百道(徐东平价店)
800	114.339	30.5917	御可贡茶(销品茂店)
801	114.338	30.5907	爷爷泡的茶(销品茂店)
802	114.337	30.5907	米芝莲(销品茂店)
803	114.332	30.5816	啵啵有茶(徐东店)
804	114.334	30.5894	福客茂书亦烧仙草
805	114.338	30.5905	TAlTEA呔茶(徐东店)
806	114.332	30.5815	TEAWHITE茶白(湖北大学店)
807	114.334	30.586	吾饮良品
808	114.339	30.5927	1点点(徐东中商平价店)
809	114.336	30.5893	吾饮良品福(福客茂店)
810	114.338	30.5906	CoCo都可(武汉徐东一店)
811	114.331	30.5827	蜜雪冰城(湖大风华园食堂店)
812	114.333	30.5867	麦多萨轻饮
813	114.337	30.5909	1点点(销品茂店)
814	114.339	30.5881	柰斯の茶
815	114.335	30.5885	吾饮良品(武昌区福客茂店)
816	114.336	30.5883	京乐涧茶(福客茂店)
817	114.337	30.5914	茶以知人果汁店
818	114.338	30.5913	sweet(销品茂)
819	114.34	30.5923	吾饮良品(徐东中商平价店)
820	114.337	30.5932	武汉市武昌区芬萃果汁店
821	114.293	30.606	茶百道(解放公园店)
822	114.294	30.6057	书亦烧仙草(武汉解放路公园店)
823	114.304	30.6112	喜茶(武汉天地店)
824	114.304	30.6093	丸摩堂(中山大道店)
825	114.303	30.6084	赫里钻石茶(二中店)
826	114.303	30.6083	蜜雪冰城(二中店)
827	114.304	30.612	惠人芳(壹方南馆店)
828	114.302	30.6068	茶前悦下(二中店)
829	114.303	30.6092	阿巭手打草莓慢煮茶
830	114.302	30.6077	1点点(二中店)
831	114.294	30.6067	吾饮良品(解放公园路店)
832	114.305	30.61	鲜芋仙(武汉天地店)
833	114.303	30.6084	吾饮良品(二中永清店)
834	114.305	30.612	米芝莲(壹方店)
835	114.305	30.6102	茶米茶
836	114.304	30.6074	素婉泰式果汁奶茶(武汉天地店)
837	114.305	30.6133	茶颜悦色(武汉天地店)
838	114.306	30.6097	奈雪的茶(武汉新天地店)
839	114.306	30.6095	introlemons
840	114.312	30.6261	书亦烧仙草(二七东部购物中心外街店)
841	114.31	30.6189	奈雪的茶(武汉壹方购物中心北馆店)
842	114.309	30.6184	CoCo都可(壹方北馆店)
843	114.31	30.6277	古茗(东部购物中心店)
844	114.309	30.6174	茶颜悦色
845	114.308	30.6184	TEAMACC茶玛(壹方北馆店)
846	114.31	30.6271	茶颜悦色
847	114.31	30.6261	蜜雪冰城(二七店)
848	114.31	30.6284	1点点(二七路店)
849	114.312	30.6263	cocoshine.椰子水(二七路店)
850	114.299	30.6216	老卖水吧(古德寺美术高中店)
851	114.296	30.6213	书亦烧仙草(黄浦中百店)
852	114.3	30.6224	吾饮良品(工农兵路店)
853	114.304	30.6176	邻家乳品驿站
854	114.308	30.6295	古茗(二七路店)
855	114.309	30.6293	茶百道(二七路店)
856	114.314	30.6286	甜也饮品
857	114.315	30.6465	书亦烧仙草(百步亭花园店)
858	114.308	30.6443	旺悸果行内港
859	114.308	30.6402	蜜雪冰城(建设新村店)
860	114.316	30.6459	CoCo都可(百步亭店)
861	114.313	30.6482	yi.日茶.咖
862	114.297	30.6408	书亦烧仙草(兴业南路店)
863	114.299	30.6426	书亦烧仙草(兴业路地铁站店)
864	114.303	30.6445	茶百道(银泰御华里店)
865	114.252	30.6319	蜜雪冰城(常青五路店)
866	114.252	30.6319	书亦烧仙草(新华下路中学店)
867	114.258	30.6298	茶颜悦色(武汉新华家园一楼店)
868	114.259	30.6283	吾饮良品(新华家园店)
869	114.26	30.6281	蜜雪冰城(新华家园店)
870	114.262	30.6297	书亦烧仙草(南国北都店)
871	114.259	30.6302	奈雪的茶(武汉南国北都PRO店)
872	114.261	30.6292	吾饮良品(南国北都店)
873	114.261	30.6291	一芳台湾水果茶(泛悦mall北都店)
874	114.26	30.6289	亘茶(新华家园店)
875	114.261	30.6299	1点点(石桥南国北都店)
876	114.259	30.6322	古御贡茶(汉口店)
877	114.261	30.6288	武汉市江汉区小南都奶茶店
878	114.26	30.6284	撞色奶茶店
879	114.261	30.6467	宫水茶屋
880	114.27	30.6428	武汉市江岸区实玖奶茶店
881	114.264	30.6405	夜猫子公社(汉口花园店)
882	114.197	30.5914	吾饮良品(古田三路店)
883	114.195	30.5938	牛哞哞(融侨锦城店)
884	114.192	30.6021	狸幸海尔店
885	114.2	30.5971	港饮之港
886	114.188	30.6	7分甜(武汉硚口凯德西城店)
887	114.189	30.6004	台盖(武汉凯德西城店)
888	114.189	30.6002	古茗(硚口凯德西城店)
889	114.188	30.5991	CoCo都可(凯德广场西城店)
890	114.189	30.6008	奈雪的茶(武汉凯德西城店)
891	114.187	30.5993	吾饮良品(凯德西城影城店)
892	114.188	30.5999	茶百道(凯德西城店)
893	114.189	30.5993	沪上阿姨(凯德西城店)
894	114.187	30.6007	鲜芋仙(凯德西城店)
895	114.188	30.6	书亦烧仙草(凯德西城广场店)
896	114.189	30.5984	伏小桃(武汉硚口凯德西城)
897	114.19	30.5997	一品冰糖(凯德广场西城店)
898	114.189	30.6007	一芳台湾水唐竹(凯德西城广场店)
899	114.187	30.5973	鱼小优鲜榨果汁店(招商江湾国际店)
900	114.189	30.6002	玲卡路(凯德西路店)
901	114.189	30.5997	SEVENBUS(武汉凯德西城店)
902	114.188	30.6005	曾爸爸牛奶茶(凯德西城店)
903	114.188	30.6	我是酸奶君(凯德广场西城店)
904	114.187	30.6008	波比艾斯牛乳奶油(凯德西城店)
905	114.188	30.5992	若遇江南凯德西城店
906	114.188	30.6008	芭堤啦.老挝奶咖
907	114.187	30.5976	武汉市硚口区菲喝不渴饮品店
908	114.188	30.6007	茶颜悦色
909	114.188	30.6	豆沙牛乳(凯德广场)
910	114.207	30.5924	书亦烧仙草(古田四路地铁店)
911	114.207	30.5919	1点点(古田四路轻轨站店)
912	114.213	30.5879	书亦烧仙草(汉西一路地铁站店)
913	114.212	30.5899	鼎立奶茶
914	114.21	30.5887	ldrink(四中店)
915	114.214	30.5871	一品冰糖(简易侧路店)
916	114.217	30.5873	奈雪的茶(武汉泛悦南国广场PRO店)
917	114.218	30.5863	沪上外婆(泛悦Mall西汇店)
918	114.218	30.5873	茶百道(泛悦西汇店)
919	114.217	30.5866	蜜雪冰城(南国·西汇店)
920	114.218	30.5858	茶颜悦色
921	114.218	30.5881	古茗(泛悦西汇店)
922	114.222	30.5842	乐乐爽奶茶店
923	114.217	30.5877	CoCo都可(南国西汇店)
924	114.218	30.5903	俏牛牛奶油批发(冰品经营部)
925	114.222	30.5825	地铁靓饮方式于(建设大道店)
926	114.221	30.5826	吾饮良品(宗关店)
927	114.22	30.5852	南山镇下朗村草塘二街16号
928	114.218	30.5859	吾饮良品(泛悦南国广场店)
929	114.214	30.588	呆呆公主(汉西店)
930	114.218	30.5865	NAYUKI PRO(南国大武汉3期西汇广场店)
931	114.231	30.6159	五岳堂奶茶店
932	114.239	30.6075	优布劳精谷物馆(闪送店)
933	114.239	30.6082	蜜可兰淇
934	114.239	30.6102	密淇雪语奶茶店
935	114.247	30.6153	吾饮良品
936	114.242	30.6178	蓝盏视觉影像创意站
937	114.237	30.6207	周小柠手打柠檬茶(复兴五村店)
938	114.226	30.6257	奈雪的茶(圈外创智中心PRO店)
939	114.23	30.625	书亦烧仙草(武汉江发路店)
940	114.23	30.6236	茶百道江发路店
941	114.233	30.6192	甜品奶茶店
942	114.231	30.6249	摆普茶研所
943	114.235	30.6207	C.TEA
944	114.213	30.6074	茶百道(古田四路店)
945	114.201	30.6145	书亦烧仙草(硚口区长风店)
946	114.208	30.612	喵小柒(天顺园店)
947	114.217	30.6074	大宝宝奶茶
948	114.223	30.6055	coconut
949	114.22	30.6215	书亦烧仙草(园博园店)
950	114.219	30.6207	吾饮良品(园博园汉口里店)
951	114.397	30.4754	蜜雪冰城(光谷软件园店)
952	114.402	30.4766	茶百道(光谷软件园店)
953	114.401	30.4745	木兮贡茶小吃店
954	114.402	30.475	古茗(武汉光谷软件园店)
955	114.403	30.4749	CoCo都可(中建康城店)
956	114.401	30.4759	书亦烧仙草(武汉光谷软件园店)
957	114.4	30.4751	益禾堂该软件园店
958	114.403	30.4764	吾饮良品(光谷软件园店)
959	114.398	30.4675	书亦烧仙草(武汉东湖网谷店)
960	114.399	30.4744	茗益滋
961	114.408	30.469	柠檬王子(华夏学院店)
962	114.4	30.4746	大拇指饮品店(软件园店)
963	114.401	30.4741	爱尚手掌(湖北科技职业学院店)
964	114.403	30.4751	书亦烧仙草
965	114.406	30.4725	卿茶(软件园店)
966	114.406	30.4693	吾饮良品
967	114.404	30.4773	喜茶(武汉光谷天地店)
968	114.397	30.4862	蜜雪冰城(曙光星城店)
969	114.405	30.4805	苏阁蔬果茶(光谷天地店)
970	114.403	30.4823	书亦烧仙草(光谷软件园广场店)
971	114.398	30.4861	古茗(曙光星城店)
972	114.405	30.4795	书亦烧仙草(武汉光谷天地沃尔玛店)
973	114.398	30.4875	1点点(光谷曙光星城店)
974	114.403	30.4809	奶香铺子(软件园店)
975	114.398	30.4837	茶百道(曙光星城店)
976	114.399	30.4869	书亦烧仙草(曙光星城店)
977	114.399	30.4838	吾饮良品(曙光星城店)
978	114.398	30.4858	小茶馆奶茶店
979	114.398	30.4835	益禾堂(武汉曙光星城店)
980	114.399	30.4868	快乐星球
981	114.408	30.4873	柠檬王子(武职东区店)
982	114.405	30.4806	双美豆沙牛乳(光谷天地店)
983	114.402	30.4816	茶中中(软件园广场店)
984	114.405	30.4822	啊爆柠檬茶(光谷天地店)
985	114.405	30.4807	柠季·手打柠檬茶(光谷天地店)
986	114.398	30.4862	就是厚厚切水果炒酸奶
987	114.405	30.4804	沪上外婆(武汉光谷天地店)
988	114.406	30.482	麦吉泰茶
989	114.405	30.4812	蜜雪冰城(光谷新天地店)
990	114.405	30.4787	CoCo都可(光谷天地店)
991	114.4	30.4825	牛哞哞软体园店
992	114.4	30.4824	极乐茶(光谷软件园店)
993	114.406	30.4811	槑的说(光谷天地店)
994	114.397	30.4863	水果茶
995	114.401	30.4817	IHONEY迪伦家甘露茶室(软件园店)
996	114.401	30.4816	黄鹤风新式奶茶
997	114.398	30.4801	昍茶FERETEA
998	114.391	30.4833	吾饮良品(华罗利店)
999	114.397	30.4869	茶小咖(曙光星城店)
1000	114.391	30.4844	茶公子与茶女仕(华罗利广场店)
1001	114.386	30.4848	益禾堂(中南民族大学店)
1002	114.374	30.477	益禾堂(中南财经政法大学南湖校区校内店)
1003	114.384	30.4744	兰吉卡冻冻水果茶(财经政法大学店)
1004	114.383	30.4749	吾饮良品(中南财大店)
1005	114.384	30.4744	四季花
1006	114.379	30.4679	茶百道(锦绣龙城店)
1007	114.378	30.4671	书亦烧仙草(武汉锦绣龙城店)
1008	114.383	30.4685	益禾堂(武汉锦绣龙城店)
1009	114.382	30.4689	蜜雪冰城(锦绣龙城店)
1010	114.384	30.4738	蜜雪冰城
1011	114.378	30.4772	鹊桥仙·茶饮(财大华农可送店)
1012	114.381	30.4796	CoCo都可(南湖时尚城店)
1013	114.379	30.478	茶三昧
1014	114.379	30.4773	澳心糖水
1015	114.378	30.4776	书亦烧仙草(中南财经政法大学)
1016	114.379	30.4772	蜜雪冰城(武汉洪山区)
1017	114.379	30.4779	古茗(中南财大小吃街店)
1018	114.384	30.4818	澜泊湾甜品饮料吧(民族大学店)
1019	114.382	30.4814	阿果的树洞(光谷时尚城店)
1020	114.378	30.4785	绣之茶(南湖财大店)
1021	114.379	30.4776	1点点(中南财经政法大学店)
1022	114.382	30.4813	薯小茶(财大民大可送店)
1023	114.379	30.4776	三分茶(财大店)
1024	114.378	30.4773	柳小颜奶茶店
1025	114.382	30.4798	大白茶(光谷时尚城店)
1026	114.378	30.4774	洪興冰室(财大店)
1027	114.378	30.4794	凤柠渡
1028	114.379	30.477	桃李欢心
1029	114.381	30.4773	研茶派
1030	114.379	30.4773	超多料炒酸奶
1031	114.386	30.4994	沪上外婆(武汉雄楚一号店)
1032	114.384	30.4965	糖涩(金地天悦店)
1033	114.382	30.4934	蜜雪冰城(八一花园店)
1034	114.377	30.499	Jieck赖新式鲜茶饮(康泰花园店)
1035	114.382	30.4947	益禾堂(洪山高中店)
1036	114.385	30.4998	吾饮良品(雄楚大道店)
1037	114.38	30.4982	卡洛熊
1038	114.384	30.4969	月半茶
1039	114.374	30.5093	奈雪的茶(武汉五环天地PRO店)
1040	114.375	30.5086	CoCo都可(杨家湾店)
1041	114.377	30.5063	1点点(杨家湾地铁店)
1042	114.38	30.5044	柠檬王子(K12店)
1043	114.377	30.5067	蜜雪冰城(杨家湾地铁站店)
1044	114.378	30.5069	蜜雪冰城(杨家湾地铁站店)
1045	114.386	30.5009	益禾堂(金地广场店)
1046	114.375	30.5064	吾饮良品(商贸学院店)
1047	114.386	30.4997	柠季·手打柠檬茶(雄楚1号购物广场店)
1048	114.384	30.5003	CoCo都可(武汉雄楚店)
1049	114.38	30.4997	添茶
1050	114.385	30.4996	爸爸泡的茶(雄楚一号店)
1051	114.384	30.4998	蜜雪冰城(雄楚广场店)
1052	114.38	30.5074	快乐茶坊(尚文路店)
1053	114.381	30.5034	7分甜(光谷大悦城店)
1054	114.377	30.507	屁屁婚纱主题猫咖
1055	114.369	30.5099	吾饮良品(虎泉街领秀城店)
1056	114.365	30.502	书亦烧仙草(城投瀚城店)
1057	114.365	30.5028	吾饮良品(洪山区楚康路米乐生活超市店)
1058	114.37	30.5102	X恩师的店
1059	114.365	30.5017	CoCo都可茶饮(世界城叁)
1060	114.34	30.5154	茶百道(理公馆店)
1061	114.341	30.5149	书亦烧仙草(武汉理公馆店)
1062	114.34	30.5157	古茗(武汉洪山理公馆店)
1063	114.343	30.5206	凡果鲜品(理工大店)
1064	114.346	30.514	茶颜悦色
1065	114.347	30.5215	遇缘理工大书吧(茶饮店)
1066	114.344	30.5126	柠小欣
1067	114.341	30.5197	大茶杯(工大路店)
1068	114.341	30.5132	茶小仙·新中式鲜茶(理工大学店)
1069	114.352	30.5172	恬颜
1070	114.352	30.5173	书亦烧仙草(武汉华师店)
1071	114.353	30.5148	蜜雪冰城(珞桂路店)
1072	114.352	30.5177	亲爱的蜂蜜茶华师店
1073	114.352	30.5152	鲜榨果汁
1074	114.357	30.5162	吾饮良品(华师小树林店)
1075	114.352	30.5336	一只果汁牛(武汉武大店)
1076	114.354	30.5269	圆真真(街道口店)
1077	114.354	30.5259	南国北岛(广埠屯资讯广场A座店)
1078	114.351	30.5346	古茗(洪山武汉大学店)
1079	114.352	30.5291	古茗(银泰创意城店)
1080	114.351	30.5353	CoCo都可(武大店)
1081	114.351	30.5274	奈雪的茶(武汉群光广场店)
1082	114.359	30.5305	益禾堂(广八路店)
1083	114.354	30.5263	书亦烧仙草(广埠屯店)
1084	114.36	30.5309	书亦烧仙草(广八路店)
1085	114.355	30.5283	茶以知人·铁塔一鹤(街道口总店)
1086	114.356	30.5274	书亦烧仙草网际网路广场店
1087	114.359	30.5289	蜜雪冰城(广八路店)
1088	114.351	30.529	柠季·手打柠檬茶(银泰创意城店)
1089	114.358	30.5279	吾饮良品(广八路店)
1090	114.352	30.524	来杯茶
1091	114.352	30.5238	Mr.Right茶饮·冰淇淋
1092	114.357	30.5275	浮生闲(广八路店)
1093	114.351	30.5287	蜡么甜蜜(珞珈创意体验城)
1094	114.357	30.5277	中式茶饮
1095	114.342	30.5315	茶百道(宝通寺店)
1096	114.347	30.5283	蜜雪冰城(未来城购物公园C座店)
1097	114.35	30.5287	武空茶(银泰创意城店)
1098	114.347	30.5271	真茶屋(街道口未来城店)
1099	114.348	30.5279	嘻饮力(街道口店)
1100	114.35	30.5287	一芳台湾水唐竹(乐天城店)
1101	114.349	30.5282	华言豆腐鲜奶茶(街道口店)
1102	114.349	30.5274	古茗(未来城店)
1103	114.348	30.5281	茶百道(未来城店)
1104	114.35	30.5277	1点点(群光广场店)
1105	114.35	30.5282	茶颜悦色(创意城店)
1106	114.35	30.5294	7分甜武汉银泰时尚城店
1107	114.349	30.5266	沪上外婆鲜果茶(武汉街道口未来城店)
1108	114.348	30.5274	合兴发茶冰室(武汉首店)
1109	114.347	30.5264	益禾堂(未来城店)
1110	114.35	30.5283	世界茶饮(银泰创意城店)
1111	114.351	30.5288	京韵小筑(珞珈创意体验城)
1112	114.346	30.525	真茶屋·0奶精(街道口店)
1113	114.346	30.5255	茶芋畈逅奶茶研究员
1114	114.35	30.5278	惠人芳(群光广场店)
1115	114.347	30.5275	水果酸奶屋(未来城店)
1116	114.35	30.5328	书亦烧仙草(武汉大学校外店)
1117	114.351	30.5288	沪上阿姨鲜果茶(武汉银泰创意城店)
1118	114.35	30.5284	甜西巷·手打柠檬茶(银泰创意城店)
1119	114.349	30.5275	鹊茶(流行视窗购物广场店)
1120	114.35	30.5277	爷爷泡的茶(群光广场店)
1121	114.35	30.5338	1点点(武汉大学正门店)
1122	114.351	30.5289	1点点(创意城店)
1123	114.347	30.5291	1点点(街道口店)
1124	114.352	30.5292	茶竹溪(银泰创意城店)
1125	114.349	30.5271	茶颜悦色(群光广场珞喻路店)
1126	114.351	30.528	柠檬王后(银泰创意城店)
1127	114.348	30.5271	柠季·手打柠檬茶(武汉街道口乐天购物城店)
1128	114.348	30.5286	苏阁蔬果茶(街道口店)
1129	114.348	30.5296	她的甜蜜洪山店
1130	114.35	30.5277	乐乐茶(武汉群光广场店)
1131	114.351	30.5293	喜茶(银泰创意城店)
1132	114.35	30.5281	QQYnmi(珞珈创意体验城)
1133	114.35	30.5279	钟书阁·饮品(群光广场店)
1134	114.346	30.5289	咏饮.椰子水(武汉街道口店)
1135	114.347	30.5272	书亦烧仙草(未来城店)(暂停营业)
1136	114.391	30.4923	奈雪的茶(武汉同学广场PRO店)
1137	114.391	30.498	书亦烧仙草(武汉当代学生公寓店)
1138	114.396	30.4976	果之缘
1139	114.395	30.4937	Hc红橙·水唐竹
1140	114.392	30.4917	小确茶(同学广场店)
1141	114.392	30.4969	蜜雪冰城(当代学生公寓店)
1142	114.391	30.4975	恬颜茶(当代学生公寓店)
1143	114.39	30.4966	乐研果茶
1144	114.391	30.4911	汤米珍藏茶饮(同学广场店)
1145	114.396	30.4977	Kiss Me口红茶(桃园路店)
1146	114.392	30.4906	库玛茶(同学广场店)
1147	114.387	30.4961	贡茶(中南民族大学店)
1148	114.396	30.5063	(蜜菓)MYGlRL
1149	114.396	30.5079	奈雪的茶(武汉光谷大洋百货PRO店)
1150	114.39	30.5087	书亦烧仙草(虎泉街鲁巷店)
1151	114.397	30.5073	沪上阿姨(武汉光谷步行街店)
1152	114.396	30.508	蜜雪冰城(光谷星光大道2店)
1153	114.394	30.5062	书亦烧仙草(光谷资本大厦店)
1154	114.397	30.5076	君子美芋光谷步行街店
1155	114.394	30.5027	蜜雪冰城(1188店)
1156	114.397	30.5074	1点点(世界城光谷步行街店)
1157	114.395	30.5065	蜜雪冰城(资本大厦店)
1158	114.397	30.5088	沪上外婆(武汉光谷步行街店)
1159	114.394	30.51	吾饮良品
1160	114.396	30.5089	CoCo都可(世界城三店)
1161	114.386	30.5083	吾饮良品(鲁广店)
1162	114.394	30.5016	双饮
1163	114.394	30.5048	IM茶光谷店
1164	114.397	30.5082	柠檬王子家乐福店
1165	114.394	30.5017	嗨果汁
1166	114.395	30.5082	擂檬(武汉悦心汇店)
1167	114.392	30.502	嗨极乐茶(开放学院店)
1168	114.385	30.5009	茶颜悦色
1169	114.397	30.5072	芭缇纳泰式奶咖(光谷世界城店)
1170	114.397	30.5066	婉泰·老挝冰牛奶泰式手标奶茶(光谷世界城店)
1171	114.396	30.5082	小兮烧仙草(光谷一店)
1172	114.393	30.5031	COCO OLIVE茶饮
1173	114.409	30.4968	小九凉茶
1174	114.418	30.4952	路飞堂·龙珠奶茶(光谷大道店)
1175	114.432	30.5002	古茗(武汉文华学院店)
1176	114.432	30.4989	1点点(文华学院店)
1177	114.431	30.4997	书亦烧仙草(文华学院店)
1178	114.431	30.4992	吾饮良品(文华学院店)
1179	114.432	30.4989	茶玛椰奶烟叶茶
1180	114.431	30.4997	TEAMACC茶玛(文华学院店)
1181	114.43	30.4987	豆沙豆浆
1182	114.426	30.5027	柠檬王子佳园路店
1183	114.427	30.5036	吾饮良品(佳园路店)
1184	114.426	30.5062	橘町摇摇(佳园路店)
1185	114.43	30.5009	益禾堂(文华学院店)
1186	114.431	30.5075	柠檬王子(文园路)
1187	114.408	30.5085	沪上阿姨香油茶(武汉泛悦城店)
1188	114.409	30.5086	书亦烧仙草(关山街泛悦城店)
1189	114.409	30.5087	古茗(武汉洪山泛悦城店)
1190	114.415	30.5097	港饮之港花桥剑桥春天饮品店
1191	114.413	30.5023	益禾堂
1192	114.413	30.5072	蜜雪冰客(光谷店)
1193	114.349	30.5838	书亦烧仙草(武汉福客茂店)
1194	114.341	30.5913	奈雪的茶(武汉新世界百货徐东PRO店)
1195	114.344	30.5873	书亦烧仙草(武汉群星城店)
1196	114.344	30.5869	茶百道(群星城店)
1197	114.343	30.585	台盖(武汉群星城店)
1198	114.341	30.5895	1点点(徐东大街店)
1199	114.341	30.591	茶颜悦色(武汉徐东平价广场店)
1200	114.344	30.5865	吾饮良品(群星城五楼直营店)
1201	114.343	30.5896	GYZG港饮之港(匠心汇店)
1202	114.343	30.5863	一芳台湾水果茶(群星城店)
1203	114.344	30.5864	沪上外婆(武汉群星城店)
1204	114.344	30.5863	茶颜悦色
1205	114.344	30.5872	珍蜜堂(群星城店)
1206	114.341	30.5908	茶颜悦色(新世界百货店)
1207	114.347	30.5877	吾饮良品(徐东星空店)
1208	114.344	30.5862	高一茶(群星城店)
1209	114.342	30.5902	CoCo都可(徐东新世界店)
1210	114.344	30.5868	奈雪的茶(武汉群星城店)
1211	114.343	30.5876	coco都可(群星城店)
1212	114.343	30.5825	玲珑家舍
1213	114.343	30.5869	米芝莲(群星城店)
1214	114.344	30.5872	蜜雪冰城(徐东地铁店)
1215	114.343	30.5886	新作の茶Sun Tea(徐东店)
1216	114.342	30.5887	猫咪森林
1217	114.348	30.5864	COCOJOANNA茶饮(武汉徐东店)
1218	114.342	30.5861	喝了哦饮铺
1219	114.36	30.5832	CoCo都可(骏业财富中心店)
1220	114.362	30.5878	蜜雪冰城(铁机路店)
1221	114.363	30.5871	蜜雪冰城(东沙花园店)
1222	114.355	30.5952	书亦烧仙草(徐东保利城店)
1223	114.354	30.5949	茶百道(徐东保利城店)
1224	114.358	30.6027	CoCoMONICA
1225	114.342	30.5941	贡茶
1226	114.343	30.6036	小时候
1227	114.346	30.5941	古韵天和名木馆
1228	114.341	30.5952	低糖茶饮(万利生活广场店)
1229	114.37	30.6088	三口井(武钢实验学校店)
1230	114.371	30.6087	咔咔西(金鹤园店)
1231	114.367	30.6068	贡茶(青山店)
1232	114.378	30.6063	茶百道(金地广场店)
1233	114.378	30.6055	奈雪的茶(武汉金地广场店)
1234	114.379	30.6062	CoCo都可(金地永旺店)
1235	114.38	30.6064	悸动烧仙草(武汉金地自在城店)
1236	114.377	30.6053	蜜雪冰城(金地广场店)
1237	114.379	30.6062	书亦烧仙草(金地广场店)
1238	114.376	30.6051	狸小野(金地广场店)
1239	114.374	30.6109	贡茶喜三德
1240	114.377	30.6049	唱茶金地广场店
1241	114.38	30.6083	憨驴精酿饮品(金地自在城店)
1242	114.377	30.6266	延禧宫茶
1243	114.367	30.6248	麦多多(武汉青山区)
1244	114.373	30.6197	ONLY水吧
1245	114.371	30.6197	苓苓沏(青山店)
1246	114.371	30.6197	007茶工坊
1247	114.373	30.6186	青春STYLE低卡饮品(武昌总店)
1248	114.204	30.5632	蜜雪冰城(大洋百货店)
1249	114.203	30.5631	奈雪的茶(武汉龙阳大洋百货PRO店)
1250	114.203	30.561	书亦烧仙草(王家湾匠心汇店)
1251	114.202	30.5606	奈雪的茶(武汉摩尔城店)
1252	114.203	30.5612	CoCo都可(摩尔城店)
1253	114.204	30.5628	1点点(王家湾店)
1254	114.202	30.5614	茶百道(汉阳摩尔城店)
1255	114.201	30.5617	擂檬(武汉王家湾摩尔城店)
1256	114.202	30.5604	爸爸泡的茶(武汉摩尔城店)
1257	114.203	30.5607	平和桃桃(汉阳摩尔城店)
1258	114.203	30.5617	零动烧仙草(武汉王家湾)
1259	114.203	30.5616	蜜雪冰城(王家湾店)
1260	114.203	30.5616	柠季·手打柠檬茶(摩尔城店)
1261	114.203	30.5615	茶玛(汉商简食街店)
1262	114.205	30.5638	CoCo都可(龙阳二店)
1263	114.202	30.5612	吾饮良品(摩尔城商场四楼直营店)
1264	114.204	30.5637	吾饮良品(王家湾店)
1265	114.205	30.5622	茶主播(汉商21世纪购物中心店)
1266	114.206	30.5618	茶姐(汉商21世纪购物中心店)
1267	114.205	30.563	茶玛(汉商21世纪购物中心店)
1268	114.203	30.5612	茶以知人(武汉摩尔城王家湾店)
1269	114.205	30.5629	吾饮良品水果茶(简食街店)
1270	114.202	30.5618	NOWORRY
1271	114.21	30.5674	村西口凉茶湖北省总代理
1272	114.206	30.5664	蜜雪冰城(海天广场店)
1273	114.205	30.5677	茶百道(郭茨口店)
1274	114.206	30.5649	果果(海天欢乐购店)
1275	114.206	30.565	一家奶茶(海天欢乐购店)
1276	114.205	30.5677	周氏饺子(玫瑰园西村店)
1277	114.322	30.5399	吾饮良品(武珞路十五中店)
1278	114.32	30.5376	白茶时光
1279	114.319	30.5407	茶芋畈逅果汁店
1280	114.321	30.5402	茶(中南路店)
1281	114.32	30.5409	小颜杯
1282	114.32	30.5392	唱茶(傅家坡店)
1283	114.327	30.5384	书亦烧仙草(中南路中商广场店)
1284	114.328	30.5344	书亦烧仙草(中南朗汇68店)
1285	114.323	30.5384	CoCo都可(帝斯曼店)
1286	114.328	30.5377	吾饮良品(中南路店)
1287	114.327	30.5383	茶百道(中南路店)
1288	114.326	30.5385	茶百道(中商广场店)
1289	114.323	30.5375	奈雪的茶(武汉帝斯曼国际中心店)
1290	114.323	30.5376	台盖(帝斯曼国际中心店)
1291	114.327	30.5357	蜜雪冰城(武珞路店)
1292	114.324	30.5376	奈雪的茶(武汉帝斯曼国际中心店)
1293	114.328	30.5389	COCOSHINE椰子水(中南路店)
1294	114.326	30.5397	1点点(中南天紫店)
1295	114.327	30.5352	麦地初茶(中南荟)
1296	114.327	30.5351	吾饮良品(中南荟)
1297	114.327	30.5381	大草原酸奶(中商集团中南商业大楼店)
1298	114.327	30.5352	立茶(中南荟)
1299	114.327	30.5399	书亦烧仙草(武汉中南一路店)
1300	114.318	30.5461	柠檬茶
1301	114.318	30.5454	吾饮良品(二十五中店)
1302	114.287	30.5735	实是之茶
1303	114.289	30.5816	茶百道(江汉路步行街店)
1304	114.289	30.5822	爸爸泡的茶(江汉路三联店)
1305	114.29	30.5801	茶颜悦色(悦会C座6号门店)
1306	114.287	30.5805	桃気芝士烤糖果(江汉路步行街店)
1307	114.289	30.5815	超吉小主奶酪果茶(江汉路文和里店)
1308	114.292	30.5794	霓裳茶舞(好百年店)(暂停营业)
1309	114.288	30.5802	茶颜悦色(武汉江汉地铁C号口店)
1310	114.288	30.5803	蜜雪冰城(江汉路万达店)
1311	114.288	30.5811	喜茶(武汉三联READWAY店)
1312	114.286	30.5816	CoCo都可(江汉路万达广场店)
1313	114.285	30.5803	吾饮良品(大洋直营店)
1314	114.285	30.5801	柠季柠季手打柠檬茶(武汉盒子街区店)
1315	114.285	30.5797	书亦烧仙草(大洋百货店)
1316	114.284	30.5797	奈雪的茶(武汉大洋百货店)
1317	114.288	30.5807	书亦烧仙草(江汉路店)
1318	114.286	30.5813	1点点(水塔店)
1319	114.286	30.5808	CoCo都可(佳丽一店)
1320	114.286	30.5812	茶颜悦色(武汉中山大洋百货店)
1321	114.287	30.5808	茶颜悦色(武汉江汉路步行街亭子店)
1322	114.286	30.5806	有米奶酪(江汉路店)
1323	114.284	30.58	吾饮良品(江汉路地铁匠心汇店)
1324	114.288	30.5819	古茗(江汉路万达店)
1325	114.286	30.5809	吾饮良品(站台一店)
1326	114.285	30.5811	吾饮良品(Happy站台店)
1327	114.285	30.5798	茶以知人·鹤亦君兰(江汉路集装箱box店)
1328	114.287	30.581	1点点(江汉路万达影城店)
1329	114.286	30.5812	吾饮良品(宝利金直营店)
1330	114.288	30.5805	市井婆豆沙猪肉(江汉万达店)
1331	114.285	30.5785	蜜雪冰城(中山大道店)
1332	114.288	30.5817	书亦烧仙草(江汉路万达店)
1333	114.285	30.5799	宋儿厚切炒蜂蜜(江汉印象城店)
1334	114.284	30.5802	茶源悦色(江汉印象城店)
1335	114.286	30.5793	LINLEE手打柠檬茶(大洋百货店)
1336	114.286	30.5812	茶百道(江汉路happy站台店)
1337	114.284	30.5794	CoCo都可(大洋百货二店)
1338	114.286	30.5798	CoCo都可(江汉路万达二店)
1339	114.286	30.5804	Music DUCK小黄鸭(江汉路万达店)
1340	114.285	30.5797	界线(江汉路店)
1341	114.287	30.5798	不要对我尖叫
1342	114.287	30.5807	潘多拉果度(万达C座店)
1343	114.286	30.5798	小啧啧水吧(悦荟C座店)
1344	114.286	30.579	古妙烧仙草(悦荟广场B座店)
1345	114.286	30.5792	啊爆柠檬茶(江汉路旗舰店)
1346	114.284	30.5793	蜜雪冰城(中山大道店)
1347	114.286	30.5811	CoCo都可(印象城购物中心民生路店)
1348	114.288	30.5771	茶裏王
1349	114.271	30.5735	吾饮良品(云尚国际店)
1350	114.27	30.573	茶百道(汉正街店)
1351	114.272	30.5744	茶颜悦色(云尚店)
1352	114.271	30.5734	书亦烧仙草汉正街文和里店
1353	114.274	30.5761	懿品棠茶(中山大道店)
1354	114.272	30.5726	一楼水吧(汉正品牌大楼店)
1355	114.275	30.5722	小胖茶
1356	114.276	30.577	贡茶(江汉店)
1357	114.279	30.5771	愚小黄奶茶店
1358	114.276	30.5771	1点点(汉正国际店)
1359	114.274	30.579	顺鲜美
1360	114.277	30.5775	雨林古树茶集合店私人公司
1361	114.262	30.5706	茶百道(凯德广场店)
1362	114.262	30.5714	奈雪的茶(武汉凯德武胜店)
1363	114.262	30.5716	1点点(武胜路凯德店)
1364	114.262	30.5714	吾饮良品(武胜凯德广场店)
1365	114.262	30.5713	台盖(武胜凯德店)
1366	114.262	30.5711	柠季·手打柠檬茶(武汉武胜凯德广场店)
1367	114.263	30.5704	CoCo都可(凯德武胜广场店)
1368	114.262	30.5755	茶与花间鲜奶茶(武胜路店)
1369	114.263	30.5723	桂源铺(凯德店)
1370	114.263	30.5742	吉菓菓奶油
1371	114.262	30.5708	天使之橙(凯德广场店)
1372	114.262	30.5713	NOB!B!(凯德广场)
1373	114.267	30.5717	吾饮良品(地一大道店)
1374	114.266	30.5724	茶百道(利济北路店)
1375	114.27	30.5711	蜜雪冰城(广货巷店)
1376	114.265	30.5756	蜜雪冰城(利济北路店)
1377	114.27	30.5719	茶玛TEAMACC(汉正街店)
1378	114.269	30.5732	蜜雪冰城(宝善街店)
1379	114.27	30.5726	百味豆浆(宝善分店)
1380	114.271	30.5736	吾饮良品水冬青(地一大道店)
1381	114.269	30.5717	糖水铺
1382	114.27	30.5808	奈雪的茶(武汉恒隆广场PRO店)
1383	114.269	30.5801	茶百道(恒隆广场店)
1384	114.269	30.5796	书亦烧仙草(恒隆广场店)
1385	114.268	30.5803	喜茶(武汉恒隆广场店)
1386	114.27	30.5811	惠人芳(武汉恒隆广场店)
1387	114.26	30.5814	伏小桃(武汉硚口k11)
1388	114.261	30.5806	SEVENBUS(武汉K11店)
1389	114.26	30.5814	丝袜奶茶
1390	114.265	30.5967	古茗(武汉江汉万松园店)
1391	114.264	30.5981	奈雪的茶(武汉新世界国贸PRO店)
1392	114.264	30.5958	书亦烧仙草(武汉国贸店)
1393	114.262	30.5936	茶百道(雪松路店)
1394	114.262	30.5958	一只果汁牛(武汉万松园雪松路店)
1395	114.264	30.5959	吾饮良品(妙墩路店)
1396	114.263	30.5947	啊爆柠檬茶(哈是吃地万松园店)
1397	114.261	30.5992	CoCo都可(花园道店)
1398	114.263	30.5972	1点点(新世界国贸店)
1399	114.261	30.594	春莱老挝冰果汁·泰式奶茶(万松园店)
1400	114.265	30.5983	汉禾桥·新中式茶饮(新世界百货店)
1401	114.264	30.5957	玲珑源现酿酸奶(新华路店)
1402	114.264	30.5961	又萌又美厚切炒醋
1403	114.261	30.5986	KEEPIT纤奶茶
1404	114.26	30.5963	巡茶
1405	114.265	30.598	NAYUKI PRO(新世界百货店)
1406	114.265	30.5954	小柠快跑手打柠檬茶(万松园店)
1407	114.264	30.5985	喜茶(武汉新世界百货国贸店)
1408	114.267	30.5928	0258MT鲜奶茶&清香茶制造所(万松园店)
1409	114.264	30.5946	懿品棠茶(武汉总店)
1410	114.268	30.5965	茶颜悦色(取水楼中英街店)
1411	114.265	30.5946	酸奶果木
1412	114.265	30.5949	高呼小主
1413	114.267	30.595	SexyTea
1414	114.266	30.5948	奶香奶茶(万松园店)
1415	114.267	30.6019	FruitsBox果盒子
1416	114.264	30.6003	奈雪的茶(武汉花园道店)
1417	114.273	30.5838	吾饮良品(友谊路地铁站店)
1418	114.274	30.584	西尔维亚轻卡奶茶店
1419	114.282	30.5861	吾饮良品(江汉路泰宁街店)
1420	114.28	30.5871	书亦烧仙草(循礼门大润发店)
1421	114.281	30.5853	奈雪的茶(武汉M+世纪都会广场店)
1422	114.28	30.5857	鲜芋仙(武汉M+购物中心店)
1423	114.28	30.5841	猫咪派对
1424	114.278	30.5864	吾饮良品(新华路店)
1425	114.28	30.5856	吾饮良品(M都会轩直营店)
1426	114.281	30.5862	沓柠(武汉M+购物中心店)
1427	114.282	30.5881	豆沙豆浆
1428	114.281	30.5875	茶百道(江汉路食集店)
1429	114.282	30.5882	文通冰室(循礼门店)
1430	114.282	30.5873	茶颜悦色(武汉循礼门食集2楼店)
1431	114.279	30.5884	蜜雪冰城循礼门店
1432	114.28	30.589	小气茶循礼门店
1433	114.281	30.5875	百分茶(武汉世纪大厦店)
1434	114.28	30.588	吾饮良品(循礼门轻轨站店)
1435	114.28	30.5883	轻甜sweet
1436	114.282	30.5869	王柠·正宗广东柠茶王(江汉路店)
1437	114.282	30.5873	周小水の茶
1438	114.275	30.5866	奈雪的茶(武汉南国中心PRO店)
1439	114.271	30.5936	吾饮良品·水梅花草(江汉北路商业学校店)
1440	114.276	30.5899	仟代烧仙草(江汉北路店)
1441	114.288	30.586	HOWMIX
1442	114.291	30.5902	樂天の茶(中山大道店)
1443	114.29	30.5927	轻时光低卡果汁
1444	114.291	30.5893	古茗(武汉大智路店)
1445	114.292	30.591	茶百道(大智路店)
1446	114.292	30.593	蜜雪冰城(长青广场店)
1447	114.291	30.5905	蜜雪冰城(大智路店)
1448	114.292	30.5906	芭堤啦·老挝奶咖(大智路店)
1449	114.293	30.5924	雾造·saled ice
1450	114.291	30.5874	花羡沐岚(胜利街店)
1451	114.291	30.589	彭大姐
1452	114.289	30.5886	游心站
1453	114.283	30.5892	ICE QUEEN 维克多葵冰餐厅(循礼门店)
1454	114.283	30.5983	吾饮良品(苗栗路店)
1455	114.291	30.5933	奶香铺子(黄兴路店)
1456	114.29	30.5947	吾饮良品(大智路店)
1457	114.289	30.5959	港饮之港果汁店
1458	114.293	30.5953	赤壁之战青砖茶无忧茶坊(五环大厦店)
1459	114.289	30.5956	冰·甜心
1460	114.293	30.5999	吾饮良品(球场街店)
1461	114.293	30.5994	亘茶(Sylvia小栈三阳路店)
1462	114.285	30.6036	港饮之港(球场路六中店)
1463	114.264	30.6084	茶颜悦色
1464	114.267	30.6078	吾饮良品·水果茶(菱角湖壹号店)
1465	114.269	30.6064	虚浮(长江日报路店)
1466	114.263	30.6133	双美豆沙牛乳(菱角湖直营店)
1467	114.261	30.6128	喜茶(武汉菱角湖万达店)
1468	114.263	30.6128	书亦烧仙草(菱角湖万达外街店)
1469	114.262	30.6124	奈雪的茶(武汉菱角湖万达店)
1470	114.262	30.6137	古茗(菱角湖万达店)
1471	114.262	30.6134	CoCo都可(菱角湖金街店)
1472	114.263	30.6121	爷爷泡的茶(菱角湖万达广场店)
1473	114.262	30.6123	满米奶酪(万达广场菱角湖店)
1474	114.262	30.6125	茶百道(菱角湖万达店)
1475	114.263	30.612	茶以知人(菱角湖万达店)
1476	114.262	30.6133	蜜雪冰城(菱角湖万达金街店)
1477	114.263	30.6143	亘茶(Sylvia美天低卡菱角湖店)
1478	114.263	30.6128	柠季·手打柠檬茶(菱角湖万达店)
1479	114.264	30.6133	婉泰老挝冰果汁泰式手标奶茶(万达广场店)
1480	114.262	30.6128	柠友记手打柠檬茶
1481	114.263	30.6137	CoCo都可(菱角湖二店)
1482	114.262	30.6123	吾饮良品(江汉区菱角湖万达广场BC区S1栋店)
1483	114.262	30.6133	A+的茶
1484	114.262	30.6157	茶
1485	114.262	30.6122	我是酸奶君(菱角湖万达店)
1486	114.262	30.6121	宫野菱角湖万达广场店
1487	114.263	30.6118	巡茶(菱角湖万达店)
1488	114.401	30.4921	蜜雪冰城(新竹路店)
1489	114.403	30.4929	茶百道(保利广场店)
1490	114.398	30.4878	7号店精酿饮品(雄庄路店)
1491	114.399	30.49	博克斯精酿(曙光星城店)
1492	114.399	30.4914	茶以知人·悦鹤迢迢
1493	114.403	30.4923	古茗
1494	114.405	30.4925	书亦烧仙草(民族路同学广场店)
1495	114.404	30.4933	奈雪的茶(武汉光谷保利PRO店)
1496	114.405	30.4932	CoCo都可(保利时代店)
1497	114.404	30.4914	沪上外婆(保利广场店)
1498	114.404	30.4927	乐乐茶(武汉保利广场店)
1499	114.405	30.4935	华言豆腐鲜奶茶(保利广场店)
1500	114.403	30.4922	1点点(光谷保利广场店)
1501	114.406	30.4926	柠季·手打柠檬茶(武汉保利广场店)
1502	114.404	30.4918	茶颜悦色
1503	114.407	30.4957	喜茶(K11 Select店)
1504	114.407	30.4958	华言豆腐鲜奶茶(K11店)
1505	114.408	30.4964	奈雪的茶(武汉 K11 Select店)
1506	114.407	30.4957	伏小桃(武汉K11Select)
1507	114.404	30.4957	尚品冰城(哈乐城店)
1508	114.4	30.4991	书亦烧仙草(万科锦城店)
1509	114.402	30.4991	若遇江南缘起千年国风奶茶店(万科店)
1510	114.402	30.4946	遇见千层(保利时代店)
1511	114.402	30.4992	榴芒阿姨(光谷万科中心)
1512	114.4	30.4958	来日茶(青年城店)
1513	114.4	30.499	GUGUCHA·咕咕茶(万科店)
1514	114.399	30.5057	益禾堂(康桥小区店)
1515	114.401	30.5038	茶百道(光谷大教堂店)
1516	114.399	30.5052	书亦烧仙草(光谷多莫大教堂店)
1517	114.401	30.5058	1点点(光谷西班牙风情街店)
1518	114.399	30.5054	小兮烧仙草(光谷二店)
1519	114.4	30.5045	蜜雪冰城(康桥店)
1520	114.402	30.5037	茶颜悦色(德国风情街茶叶子)
1521	114.4	30.5044	吾饮良品(康桥总店)
1522	114.403	30.504	冰冰酱绵绵冰(光谷店)
1523	114.401	30.5047	蜜雪冰城(风度柏林店)
1524	114.4	30.5057	蜜雪冰城
1525	114.402	30.5039	委内瑞拉餐厅(意大利风情街店)
1526	114.399	30.5044	亘茶(sylvia光谷店)
1527	114.403	30.5038	六月晚三坑感官馆&猫咖(意大利风情街店)
1528	114.402	30.5048	嗨极乐茶(光谷世界城店)
1529	114.401	30.5046	CoCo都可(光谷米兰店)
1530	114.401	30.5038	高呼小主酸奶果茶光谷店
1531	114.401	30.5036	牛奶水果茶
1532	114.405	30.5023	吾饮良品(光谷法国街直营店)
1533	114.405	30.5028	喜茶(武汉光谷法国街GO店)
1534	114.405	30.5048	蜜雪冰城(广厦华庭店)
1535	114.405	30.5022	蜜雪冰城(法国风情街店)
1536	114.404	30.5028	珍蜜堂(光谷店)
1537	114.404	30.5027	Supreme Tea18(法国风情街店)
1538	114.405	30.5014	果然鲜(关山路店)
1539	114.405	30.5029	1点点(光谷德国风情街店)
1540	114.403	30.5038	CoCo都可(世界城三店)
1541	114.403	30.504	集喝站
1542	114.408	30.5076	奈雪的茶(武汉泛悦城PRO店)
1543	114.409	30.5084	茶百道(泛悦城店)
1544	114.408	30.5079	茶颜悦色
1545	114.397	30.507	CoCo都可(世界城光谷步行街店)
1546	114.399	30.5074	苏阁蔬果茶(悦心汇店)
1547	114.399	30.5083	水果巴士(世界城广场店)
1548	114.398	30.5083	古茗(光谷步行街三楼店)
1549	114.397	30.5075	茶百道(悦心汇店)
1550	114.4	30.5089	奈雪的茶(武汉光谷世界城广场店)
1551	114.397	30.5068	吾饮良品(光谷店)
1552	114.397	30.5081	伏小桃(光谷悦心汇店)
1553	114.399	30.5071	ARTEASG(光谷店)
1554	114.4	30.5089	古茗(悦心汇店)
1555	114.397	30.5083	CoCo都可(光谷世界城一店)
1556	114.4	30.507	井泽冰甜
1557	114.4	30.5088	七分甜光谷世界城广场(武汉光谷世界城店)
1558	114.4	30.5084	柠檬王子(世界城广场店)
1559	114.397	30.5071	和气桃桃(光谷店)
1560	114.397	30.5075	柠季·手打柠檬茶(光谷世界城步行街店)
1561	114.399	30.5073	春莱老挝冰果汁泰式奶茶
1562	114.4	30.5082	SEVENBUS(武汉光谷世界城广场店)
1563	114.399	30.5094	1点点(光谷世界城广场店)
1564	114.399	30.5093	都可(世界城广场店)
1565	114.398	30.5065	柠檬王后(光谷步行街店)
1566	114.398	30.5061	五小茶童(西班牙风情街店)
1567	114.398	30.5083	CoCo都可(悦心汇)
1568	114.397	30.5073	茶玛(世界城光谷步行街)
1569	114.284	30.5811	一只果汁牛(武汉大汉口城水塔店)
1570	114.284	30.5843	田籽茶事(江汉路店)
1571	114.285	30.5847	茶百道(江汉路店)
1572	114.283	30.5826	吾饮良品(Happy站台店)
1573	114.284	30.5822	书亦烧仙草(江汉一路店)
1574	114.285	30.5816	若遇江南.缘起千年国风茶(大汉口店)
1575	114.284	30.5834	蜜雪冰城(江汉一路店)
1576	114.285	30.5824	啊爆柠檬茶(水塔店)
1577	114.285	30.5809	唐无双
1578	114.283	30.5824	九街冰田
1579	114.285	30.5815	金牌奶爸·厚切炒酸奶
1580	114.285	30.5839	吾饮良品(璇宫饭店店)
1581	114.284	30.5825	1点点(步行街店)
1582	114.284	30.582	中山大道蜜雪冰城(HAPPY站台店)
1583	114.285	30.5837	CoCo都可(江汉路步行街店)
1584	114.285	30.5837	LINLEE(江汉路店)
1585	114.285	30.5814	一芳台湾水果茶
1586	114.284	30.5828	余记现榨马铃薯汁
1587	114.282	30.5812	炒果汁(江汉路步行街店)
1588	114.284	30.581	茶颜悦色(大汉口游园会店)
1589	114.286	30.5821	书亦烧仙草(武汉花楼街店)
1590	114.286	30.5851	蜜雪冰城(江汉二路店)
1591	114.286	30.5837	双美凉拌牛乳(江汉美食城)
1592	114.285	30.5845	书亦烧仙草(武汉江汉路步行街店)
1593	114.286	30.5815	我是酸奶君(江汉路happy站台店)
1594	114.286	30.5848	书亦烧仙草(武汉江汉一路店)
1595	114.285	30.5818	柠季.手打柠檬茶(大汉口店)
1596	114.288	30.5822	书亦烧仙草(王府井交通路店)
1597	114.286	30.5806	kissme亲我口茶叶(平安大厦店)
1598	114.285	30.585	1点点(江汉一路四季店)
1599	114.285	30.5843	柠季手打柠檬茶(江汉路步行街店)
1600	114.286	30.5842	茶颜悦色(武汉美术馆店)
1601	114.286	30.5856	茶颜外卖帮会(江汉路步行街店)
1602	114.287	30.5865	1点点(南京路店)
1603	114.288	30.5858	泰式手标果汁
1604	114.284	30.5844	茶颜悦色(江汉二路店)
1605	114.282	30.5857	书亦烧仙草(俊华大厦店)
1606	114.284	30.585	书亦烧仙草(江汉二路店)
1607	114.282	30.5858	一芳台湾水果茶(江汉路俊华大厦店)
1608	114.283	30.5849	蜜雪冰城(吉庆街店)
1609	114.282	30.5867	芭堤啦·老挝奶咖(江汉四路店)
1610	114.283	30.5858	蜜雪冰城
1611	114.282	30.5867	1点点(江汉路地铁店)
